# Supplementary material for: Modular Screening Reveals Driver Induced Additive Mechanisms of Baicalin and Jasminoidin on Cerebral Ischemia Therapy
Source: Front Cardiovasc Med. 2022 Feb 21;9:813983. doi: 10.3389/fcvm.2022.813983 (PMC8899124; doi:10.3389/fcvm.2022.813983)
Supplement: Supplementary Table 1 — The differentially expressed genes (DEGs) of three-drug groups and cerebral ischemia (CI) related genes. [file Table_1.XLS]

## Sheet: Supplementary table1-DEGs and C
BA-DEGs	JA-DEGs	BJ-DEGs	CIgenes
MPP3	ROMO1	CCL3	VPS18
DKKL1	SLC22A1	LDLR	CLEC7A
FMR1	RUNDC3A	RBM3	SUOX
CHGB	TAGLN2	mthfd2	NIPA2
BC004004	UBE2H	BDNF	ZBTB2
plrg1	HSP90AA1	OSMR	FAM122A
GTF2I	ZFR	KCNK1	PAX2
Rab18	FOSB	CYR61	H1FOO
B2M	EGR2	PTGS2	TSPO2
KCNS1	HDDC2	IER5	ZDHHC20
CDH9	ISCA2	ICAM5	SMARCC1
PIP4K2A	SLC13A3	DDOST	MATN2
PXMP2	IMP3	SPATA5	NOTUM
KCNQ1	AP2A2	ISCA2	BAG4
USP15	6230425C21Rik	TNFAIP8L1	CLC
STX8	KHDRBS1	SRGN	FKTN
ARL8B	Cyp4f15	GPR143	CACNG1
APOBEC1	Neurl1a	TIMP1	SEC11C
PDLIM7	SPHKAP	PLSCR1	DNAJB5
Kitl	CAMK2N2	ELOVL6	ST6GAL2
REL	RAB31	POMC	CDH23
JARID2	EMSY	SDC4	ADSSL1
DST	CORO1C	GAS1	PDZD4
VPS45	INO80	GNG4	ABCE1
RDX	SRPK2	SBDS	AKAP5
PGM2	CAT	GRIN2C	NOS3
PYM1	FGFR3	2510009E07Rik	PRKCH
coro1a	IFT122	PIM3	HTRA1
Cd24a	DACH1	GLIPR1L1	HDAC9
TFR2	DKKL1	4930584F24Rik	ABO
JAK2	XRCC5	SKI	F2
LAMC1	GOLGA4	4930540E01Rik	F5
ZC3H11A	DCTN2	TUBB6	CXCL12
Zfp330	MEF2C	GRM3	LPL
PLXDC1	PDCD2	PPP2R5D	APOA1
SPTBN1	DPP3	SNRPN	TWIST1
CACNA1G	MCL1	RUNX1T1	LPA
KIRREL3	VDAC1	S100A13	ALPL
Zfp7	DNAJB1	PLIN4	F3
ETNPPL	SNRPA1	EMP3	F13A1
LMO4	ENO2	UNC13D	F7
DTX3	Tgtp1	PLEKHA1	PITX2
PRMT5	TMED2	MFGE8	LDLR
RAD54L	rcor2	LSM5	CFH
SPAG9	AKT2	Srp54a	TNF
NCS1	CFLAR	IL13RA2	APOE
C8B	ZFAND5	PIP5K1B	ALOX5AP
Sypl	PRKCQ	MOBP	FUT2
ZMYND11	NNT	PPARGC1A	VEGFA
APOPT1	RAB40B	GJC1	COL4A1
REEP3	ROBO4	GPR182	MTHFR
SLC6A8	X61497	UBE3A	IL6
4921533J23Rik	Tac2	PDCD4	CBS
MANBAL	HIBADH	ZIC1	CYP17A1
KCNA2	TMEM168	PRKCB	ACE
RAP1GAP	WBP4	ITM2B	IL10
CENPB	SPATA5	Zfp125	PARK7
RNF41	CRYM	ARC	MMP9
TMEM242	DBP	DBT	ADIPOQ
DNAJB4	NPTX1	HCRT	CRP
TAF1D	MBD1	Nkx2-9	PTGS2
G3BP2	PPP2CA	CLK1	ADCYAP1R1
SH3D19	2210419D22Rik	CDK13	IL1B
PAK3	HN1	CCDC39	ZFHX3
S100A13	TYRO3	CIR1	ESR1
PDE6D	RNF19B	SWT1	F10
KLC2	ELOVL6	2310067E19Rik	PPARG
CHST2	RNF130	CDH10	IGF1
CRIP1	PSMG1	meg3	CUBN
GDAP2	SERPINE1	SPTBN1	ALDH2
RBM17	HSD17B4	SLC25A51	SMARCA4
MYO1C	DOHH	SYNC	SERPINE1
MFGE8	Zfp105	apln	PON1
XRCC5	RPRM	2900046L07Rik	EDNRA
EPOR	1810009A15Rik	5830474E16Rik	NPPB
PEMT	SMPD1	SPG20	PDE4D
RPL22	PFKFB3	9330199C07Rik	CYP2C19
Nsg2	CEP19	KCNQ5	TCN1
PIK3R2	VWA1	KMT2B	BDNF
PEF1	CCSER2	ZFR2	HIF1A
VDAC1	CD34	2900005I04Rik	TLR4
JTB	GMEB1	AVPI1	GP1BA
THRAP3	DEK	HPGDS	CCL2
MAGED2	PDGFC	TIA1	IL1RN
PRRT2	TEKT5	GNAS	TP53
GJB6	laptm4a	BC021831	AGER
SLC22A17	NACC2	MAS1	TGFB1
POLE3	B230219D22Rik	MIR99AHG	SORT1
NPDC1	PCBP3	SPATA9	ITGB3
syt3	CREB1	TEX29	APOB
Ly6a	EBNA1BP2	MALAT1	IL18
RSL24D1	FBXL20	Orly	ORM1
NEDD4	ADGRA1	SGK3	MYT1L
GSR	LZTFL1	4930503B20Rik	SUPT3H
LIMD2	Tcl1b2	ERCC6L2	ICAM1
PSME4	TIMM44	LPP	LEP
GPR153	B3GALNT1	Vmn1r63	ABCB1
GNA11	TEX2	pprc1	MMP2
PQBP1	GLRX5	MORF4L2	AGTR1
TMED2	ERP29	SPTBN2	AGT
HMGCL	LMO4	CORT	EDN1
H1F0	MYO18A	PDLIM1	MIR146A
CRY1	Timm8a1	Ctla2b	CPS1
NR1D2	TACC1	JUNB	FGB
RNF128	PIM3	Zfp706	PLAT
Car2	DDX17	PKIA	APOA5
TUSC2	SH3BGRL	RHOT2	ASPM
ATAD3A	DDX25	ZFR	TNNT2
EFTUD2	RNFT1	Txn1	COL4A2
HSPA4	HNRNPA3	AMPD3	CXCL8
CCT5	NUTF2	LIN7B	VWF
KMT2E	EML4	WIZ	PHACTR1
ATP11B	ANAPC5	COPS7A	SH2B3
CCNE1	PGS1	SATB1	MMP3
TEF	FNDC5	2810032G03Rik	PEMT
SEC61A2	VPS36	NCKAP1	SLC22A3
PAXBP1	SYT7	CLINT1	ERRFI1
X61497	CARD19	GREM2	KCNE2
SCIN	CLK2	PHLDA1	MAPT
SRSF4	CPEB1	ATN1	VDR
MYO1B	GZMM	GAD2	APP
idh1	SMIM10L1	PROS1	IL4
DDC	sfmbt1	R3HCC1	STAT3
TMEM183A	ALOX12B	ASPH	JAK2
CDC14B	KCNJ12	CFH	ALDH1L1
ANP32A	BLNK	ATXN2	PSRC1
RHOB	dsn1	KLHL13	HLA-DRB1
PTEN	GTF2B	SNX10	MT-ND1
LDB1	Rps4l	4930524O07Rik	SELP
DTNB	Nrbf2	DUSP4	MIR21
SHD	BZW1	USP45	NFKB1
RABAC1	GPR153	LYNX1	GNMT
SPATA5	DUSP6	FNDC3B	SPP1
ING1	MOBP	DYRK3	FAS
PLIN2	LIMD1	ARG1	PLA2G7
HADH	ZFAND2A	KIF24	ADRB2
HCCS	TFRC	SLIT2	RASIP1
TMEM39A	NR1D2	ANKRD33B	NBPF3
2410002F23Rik	TMEM51	JOSD1	ITGA2
NPTX1	SOX11	KAT6B	HMGB1
NTSR2	MIOS	PLA2G4E	GSTT1
SNX3	HSPA4	TTYH1	NOTCH3
DAPK3	KMT2E	DNER	TLR2
Zfp385a	5730508B09Rik	CTH	RAI1
ABHD8	LUC7L2	MPP2	GSTM1
STK17B	SNX16	SERINC1	SELE
FBXO6	ARHGDIG	RALGAPA1	IL1A
KCNMA1	COPS7A	LRRK2	TNFRSF11B
CRAT	ARRDC2	CLEC7A	HMOX1
ARAF	MAPKBP1	KRT33A	TNNI3
PNPLA6	KPNA3	KLB	F8
MED27	AKAP12	NUDT22	RETN
RNPS1	RARS	PIK3CA	CPB2
SLC12A1	E2F5	NIPA2	CFHR5
PARP8	TNFAIP8L1	ERO1L	S100B
NONO	KIF5B	3930401B19Rik	ADM
SIGMAR1	ADCYAP1	CSPP1	CST3
SMARCC2	KLF4	GADD45G	XRCC1
Arxes2	SURF1	AIP	NT5C2
ASB6	4930453N24Rik	AKAP8	ADAMTS13
HSPA4L	ALPK3	B2M	TCF21
PTP4A2	TMEM39A	PPM1M	FGA
TMEM158	GABRR1	WTAP	IGFBP3
FAM57B	MATR3	HACD2	C3
PAK1IP1	WDR70	LXN	SOD1
TAMM41	HOXB1	SLC13A3	CD40LG
RPRM	IFIT3	MPP6	HFE
CHL1	CELF1	IGF1R	SPSB4
SDC4	DIAPH2	IFIT3	MAPK1
PPP2R1B	SIGMAR1	LRPAP1	PSPH
CLDN5	COL17A1	HMGB4	KDR
TMEM261	Ckmt1	BCAS1	CETP
TESC	SLC4A2	S1PR1	BIRC5
1700037H04Rik	CNP	RB1CC1	GHRL
PPFIA3	FBXL15	ESM1	HBA1
6330403K07Rik	PPP2R1B	cinp	ZPR1
SECISBP2L	ARV1	TTL	MCF2L
NCOA4	TMEM261	pip	PARP1
CNOT6L	GFPT2	CXCL2	CYP1A1
HEPACAM	PLXDC1	EPHX1	ABCA1
TUBB3	TTC28	CNN3	CD40
GAPVD1	BC006049	TARDBP	MIF
CNTN2	nkx6-2	RAD50	LTA
PITHD1	DYRK3	ANXA2	SMG6
EML2	1700030K09Rik	NDUFC1	CTLA4
FKBP5	FKBP5	CD14	CYP2C9
2700046G09Rik	MYT1L	CXCL1	NOS2
VPS13A	Zfp521	rcor2	PPARA
USP24	CASC3	CRY1	HGF
4930578I07Rik	KCNIP1	CFLAR	NPPA
laptm4a	EIF3I	TM4SF1	MMP1
BOD1	AVPI1	ARL4D	TNFSF10
TRIM39	MAP7D2	CGA	ALB
PAQR8	0610037L13Rik	CTSH	CYP3A5
AI837181	HSPA1A	IGF1R	ITGB1
PMEPA1	BLOC1S4	RPL10A	RASD1
2900054C01Rik	SPG21	EIF4A1	SOD2
NACC2	TUBB2B	DYNC1I1	CYP11B2
GOPC	CMTM5	CYP1B1	FGG
GOLGA2	SPCS3	Serpina3n	PLPP3
Zfp131	FBXO5	VIM	LMNA
EMC3	GRM3	EIF3E	HTR2A
DNAJA3	spdya	CEBPD	NLRP3
MRPL39	PCDHB3	HAP1	ADAMTS7
B3GALNT1	HDHD3	PDYN	CYBA
ADGRL1	4933436F18Rik	Fcgr2b	PRNP
GRIN2C	H2-DMb1	CLDN5	NOS1
SLMO1	COL4A3BP	B230216N24Rik	MRAS
DEAF1	CCL5	KRT27	MAPK3
STOML2	Cyp4v3	CRLF2	CNNM2
1810026J23Rik	Ccl12	FLNC	CAV1
SF3B3	XRCC4	1700040L02Rik	UGT1A1
KMT2B	TBCE	ARPC1B	EPHX2
AK1	gbp7	RASL11A	CALCA
SGTA	RBP1	2900073C17Rik	HP
CDC42EP1	LMNA	UBB	PROC
PAQR4	CCND3	BDKRB1	FGF2
SUDS3	SFRP1	Ms4a6d	LCN2
MGAT3	BPTF	PHOSPHO2	CFHR4
RAPGEF1	HMGCL	BCOR	PCSK9
TACC1	CRY1	CALY	VKORC1
WSB2	APMAP	FAM220A	NAMPT
spryd3	ATP6V0A2	MPP3	FCGR2A
ANKRD13A	JUNB	DKKL1	NINJ2
UBAC2	Zfp423	S100A4	ANKS1A
PRR36	NPRL2	EGR2	EPO
KRT33A	RHOT2	ZMYM4	FN1
OTUD5	PTEN	NR2F6	MPO
NCSTN	ING1	TIMP3	ADRB1
GRIK3	VEGFC	CLK4	LGALS3
SNN	PPCS	Cyp4v3	VCAM1
VPS25	BNIP2	TMEM68	PON2
MAP7D2	ARAF	hspa1b	ACE2
VPS9D1	nfkbiz	LTBP3	SCN5A
1600014C10Rik	LIMS2	PELI1	THBD
C1QL1	EHBP1L1	8430418B16Rik	CNR1
CLIP2	CACNA2D1	MAP7D2	TNFRSF1A
GTPBP6	TMCO1	kras	SERPINA1
DDX17	SYMPK	PCDHB9	IL6R
4930428B01Rik	Akr1e1	RGS2	CHI3L1
DPYSL3	ARPC5	FAM32A	MIR145
FAM83D	CRLF3	arvcf	GFAP
NDST1	GABARAPL2	PPP6R2	PTX3
KCNE1L	2900019E01Rik	LBH	SELPLG
CLNS1A	TSFM	ACOT7	LEPR
ADCYAP1R1	NAA15	GPR45	THBS1
dusp28	SLF1	CHST13	OGG1
H2-D1	ALDH1A2	4933437I04Rik	MIR34A
SCYL1	SRF	MBLAC2	CD34
AMN	NELFA	A930035E12Rik	UCP2
SKI	MRM1	RHOA	ITGB2
STK32C	HSPA13	CIRBP	APEX1
CBX6	4930423O20Rik	CCK	HSPA1A
SLTM	pprc1	TOM1	ZC3HC1
Amy1	acsbg1	Tgtp1	GH1
TMED2	dgcr6	ZC3H6	PLAUR
NCDN	SSTR2	TOP1	ANGPT1
NCLN	ADGRL4	GJC3	CCR2
FAM65A	PQBP1	EFR3A	ANGPT2
RSRP1	PDGFRA	LMO2	AQP4
HACD3	RNF19A	OCEL1	ADAM17
AK015358	CGA	SLC19A2	NPY
EIF3H	TTPA	EMC10	F11
SERPINI1	CLDN5	RPS6KA5	G6PD
EMC2	ANAPC15	PAQR8	HSPB1
AI447318	CACNA1G	abl1	ITGA2B
C1D	GAL3ST1	KRT2	C5
CCT4	CEP72	RBP1	WDR12
RNF13	BDKRB1	TCF3	PRL
DCAF7	SLF1	MPHOSPH8	ENOX1
DNAJC1	MLF1	SLTM	MIR155
FNBP4	NUDT19	Cyp4f14	TTLL5
ABCD3	FOS	SORL1	EDNRB
BANP	Ly6f	ITIH5	OLR1
SARNP	BCAP29	Igtp	DKK1
TMEM86A	LRP5	6430709C05Rik	CDC42
TMA16	WFDC18	PTK2	PPARD
ATP13A1	rsph1	AGFG2	MIR196A2
TIA1	Ctla2b	Tmem181a	HAMP
DAGLB	MCM6	4933437F24Rik	CYP2C8
POLR3K	COPZ2	6430597G12Rik	HNF1A
AXIN1	CRYZ	IGDCC4	MIR499A
ATP6AP2	OXCT1	2900084O13Rik	B2M
ANAPC4	PLIN2	1110019B22Rik	TXN
GTF2B	COL6A1	CPOX	AHSG
ADGRL4	EPB41L1	mplkip	F2R
TRIM41	RPP21	PQLC1	TFPI
SACM1L	GREM2	TNIK	NAA25
PDGFA	TMEM161B	Zfp950	LRP1
FABP7	TEX261	4633402D09Rik	GLA
endog	CDH10	X05546	LPAL2
NOP58	2900084O13Rik	2900027M19Rik	IL21
RIF1	4930528D03Rik	SNAPC3	GPX1
LGALS3BP	NINJ2	meg3	IL33
UFL1	Pcdhb21	FAR1	CYP4F2
DHX15	GH	5830426K05Rik	APOH
SEMA3E	Copg2os2	4930447C04Rik	GZMB
HLTF	2010103A03Rik	RSRP1	S100A9
LIMD1	GGH	RNF150	ALKBH8
Tgtp1	2700089I24Rik	YPEL5	ENPP1
PARG	RBM3	ADGRL4	ALOX5
Pon2	SYN2	SULT1A1	AVP
ZFAND2A	PDPK1	SCRG1	PROZ
CUL4B	LGALS3BP	GTPBP2	GP6
Car11	SLC4A1AP	SHD	CSF3
EPHA7	Ly6a	TNFRSF1B	CAT
TAB3	CREM	FOS	ENO2
ESD	PPARGC1A	FIS1	TRAF6
PDGFRA	PKIA	CAP1	PAPPA
SORL1	LYST	GPR83	PECAM1
METAP2	gk	ARSB	TF
SH3BGRL	GSTA4	B4GAT1	SREBF1
Zfp644	INHBA	4833410I11Rik	ADD1
FAM45A	Ngp	IFT80	PTGS1
FRMD4B	IDS	meg3	MIR210
SEPT2	PBX4	1700037N05Rik	NOX4
ENG	Zfp106	PIP4K2B	LTC4S
SLC30A1	DLX2	p2ry12	GRIN2B
EIF2S3Y	B4GALT6	PCDHB3	TLR7
MTMR1	LRRC57	M73818	CALM1
TPBG	DUSP4	AI447318	DEFB4A
DLK2	SCN2B	WNT10A	CD28
GFM1	spryd3	DNAJB1	ADA
VAMP7	PRKAA2	Rian	FABP4
COPS2	MED12	CALR	IGFBP1
TMEM168	RBM4	PRL	RNF219
NMD3	IFIT1	GAS8	TTN
ARRDC2	MAX	TARS2	NR1H3
IFNAR1	UBE2E1	USP5	CXCR2
AP3M1	IFNAR1	MBIP	CX3CR1
DCX	STK11IP	MBP	ANXA5
UBA3	CLINT1	PENK	F12
RASGRP2	GAD2	GAL	SGK1
RPP21	CIAPIN1	CYTH3	CAPN10
NAP1L2	PAK1IP1	PPP2R1B	SAA1
CYP1B1	GBP3	SPARC	GCH1
HSP90B1	NUB1	meg3	TIMP3
MTF2	ZFYVE26	SLIT3	FGFR4
ESCO1	FAM132A	SMAD7	HAVCR2
PEX5	5033419P20Rik	TIMM44	MTRR
SRSF6	ATPIF1	5830490A04Rik	MGP
TMEM68	KDM5A	Qk	CX3CL1
C1GALT1C1	EPHA4	IFITM3	TLR8
SMARCC1	HMGB3	TENM2	CSF2
SMC2	CCL3	HNRNPR	CCL11
THY1	MDFIC	FAM151B	ACTA2
TIMP1	CPD	CD2AP	KITLG
CAP1	mthfd2	3110021A11Rik	STUB1
CETN3	HK2	5830407P18Rik	ALOX15
HNRNPH1	TAF9	Amy1	GGT1
ORC4	GRPR	FBXO5	FOLH1
SUZ12	FRMD4B	4833422B07Rik	DCN
SKIL	CTSH	DCAKD	XBP1
MED31	LARGE1	2200002D01Rik	AGTR2
APIP	SYNGR1	Vmn2r30	MIR126
CACYBP	TSR3	DCAF7	ADRA2A
ACTR6	SCMH1	CPEB1	IL1R1
HDAC5	hspa1b	KRT84	CP
fam208b	CLK1	GOLGA4	CDH5
LIMS2	HAP1	Rps3a1	SELL
PPAT	Abcb1a	Zfp934	GCKR
ADAM10	Nxf7	HIST1H1C	RARRES2
NPM1	NPEPPS	Gm10413	TAC1
Gdi2	PFDN5	FOSB	CXCL1
VBP1	plekhb2	DNAJB5	ANGPTL4
CFH	USE1	EIF2S3Y	GRIN1
GMNN	PRKG1	RGS11	CXCL16
MFAP3L	ERCC6L2	TSR3	LOX
EHBP1L1	RNF150	CCL5	TMEM163
SLC26A2	GADD45G	KIF5B	MIR223
ABHD14B	Rps3a1	CSF1	CDH13
TANK	SAA3	MTF2	ABCC6
UFC1	PDLIM1	pycard	SERPINA12
ZFP30	CYR61	GFAP	DSP
PPM1A	ARL4D	NDUFAF1	SLC19A1
TRAPPC8	RB1	SMC3	CYP4A11
Abcb1a	POMC	gpr88	MMP12
TXNL1	CARTPT	4930524O08Rik	C4B
FBXL15	C030011L09Rik	2900034C19Rik	TRPM7
CEP19	PLXNA2	3300002P13Rik	MIR16-1
LZTFL1	C1D	Slco1a5	KLK1
SWT1	GTF2I	A430105D02Rik	ERCC4
Zfp160	AMPD3	1700007E05Rik	ABCG1
TTBK2	EIF2S3Y	SOCS6	NR4A2
BC022960	DLX5	GPM6B	RNLS
TMED5	ARC	EGR4	IL16
P3H3	HCRT	5730409L17Rik	ALCAM
IL1RAPL1	KIFC3	FOXJ2	TBXA2R
4921509J17Rik	CETN3	PDZRN3	CDKN2B-AS1
PKP4	CMPK2	dgcr6	TRAF3
CDH10	CCS	FUBP1	SHISA6
fjx1	GAPDH	RAC3	CYP2J2
PPIL4	pmch	ERRFI1	ECE1
MME	ZCCHC12	BRMS1L	CSF3R
POU3F2	SLC25A3	TUBB5	MAP2K4
EFR3A	MRFAP1	Car11	ERN1
CRLF3	abl1	2810029C07Rik	SREBF2
Gas5	SHFM1	DDC	FABP3
TEKT5	CNTN1	RYR3	TXNIP
SLIT2	PTPRG	TGFBI	THPO
ASCC2	CHST2	RRP9	GPX3
DDX10	ATP2B2	NUDT19	OSM
MBOAT7	MPHOSPH8	CTGF	ADRA2B
TIAL1	SCN1B	VAMP8	NGB
2900084O13Rik	MAPK8IP1	TCEB3	NDRG2
NEMF	CAPZA2	RAB39B	RAPGEF3
KIF5A	SYT1	BTBD11	TNFSF4
LCOR	PAM	HEPACAM	FADS1
CYCS	TWSG1	AI837181	MIR124-1
2900019E01Rik	PEX11B	MESP2	APOM
SMARCA5	1200015M12Rik	9430064K01Rik	FADS2
GAL3ST1	DCAF6	ZDHHC20	TCN2
PSIP1	FAM114A2	IGSF8	CKM
MPP2	KLHL2	RAPGEF2	MIR30A
olig1	PRPS1	DNM2	SERPINI1
4921509J17Rik	GPX4	TSC22D4	IL10RA
mplkip	Nsg2	AK4	SIGMAR1
CFAP97	AATK	BTBD9	KALRN
5830468K08Rik	HIPK1	6330403L08Rik	ADIPOR2
USP25	IP6K1	H2-Q5	MIR150
RSF1	IGFBP5	CMTM5	ABCG8
PHF6	SACM1L	WDFY3	MIR149
SLC44A1	ARF4	TTLL1	ATP13A2
ST6GALNAC5	PLGRKT	LIMS1	ZBTB41
GABRB2	SPTBN2	PNPLA3	GSTO1
LYSMD3	ATP9A	MATN1	INPP5D
CBWD1	SLC2A1	PPP1R14B	HABP2
ACBD5	GOLPH3	mast2	SELENOS
RBFOX3	LANCL2	MTHFS	MMP10
CHSY3	PLPP3	FAM120A	ZDHHC22
FRA10AC1	MAP2K4	COL6A1	GJA4
4833422B07Rik	SIL1	SEMA3F	PSMA6
SIN3B	B2M	FOXG1	ACAT1
ERBIN	SGCE	CXADR	AOC3
LARP7	NEDD4	GGA2	SERPINF2
ANKRD42	LIMD2	2700089I24Rik	TNFSF14
MOB4	CAPN7	POLD2	ADRA2C
SNRNP48	RNF113A2	2410116I05Rik	MTAP
MCU	RACK1	KCNK2	ADAMTS1
NUDT3	PRDX4	AFF1	GRIK2
CSNK1G1	S100A8	VIPR1	APOD
RNF150	Pon2	SPRY1	LTA4H
TMEFF1	H1F0	Ugt1a6a	PSMB9
cep83	PGD	5330421C15Rik	LEPQTL1
TMEM128	PPP3CB	HSPB11	F13B
gk	VPS4A	ATE1	SRSF3
CITED2	ITGAV	2900009J20Rik	LTB4R
NKIRAS2	CHRNG	FNDC5	MIR335
Nat8f4	PRPF8	WBP2	MIR497
SLC25A13	SORL1	NPTX2	IL5RA
FNDC3B	TEF	STXBP3	PDGFD
NOL11	ABCF2	DUSP6	CARD8
BRINP1	CCNI	ASTN1	KLKB1
CDK5RAP1	PRL	SLC2A4	IL20
DIMT1	CX3CL1	CAPN5	MIR130A
CLK2	CNIH1	lime1	ALDH1L1-AS2
MAP1B	NMB	PLIN2	LINC02145
BLNK	ODF2L	TBCD	DNM1P37
Srp54a	GFM1	ST8SIA5	LINC02113
Car4	NRAS	GSKIP	GP9
MRPL40	SLC16A2	LSM8	MAFB
Zfp40	PPP2CB	PKD1	ZC3H12A
YME1L1	TNFAIP1	NPTN	MIRLET7B
YY1	WDR48	CD34	MIR185
LRRN1	NR3C1	RALGPS2	CLEC16A
PIBF1	HCCS	PNISR	HVCN1
SETD2	1110008L16Rik	Rnase2a	NPR3
GRPR	AF374476	ETV5	LTB4R2
BMI1	NTSR2	HSPA1A	IL10RB
UNC45A	KLHL5	Ly6f	PDE11A
MMRN1	BIRC2	4931439C15Rik	MADD
Zfp758	TMEM68	3632451O06Rik	GSTA4
INTS6	Ndr1	2900011G08Rik	CELSR1
SLC6A13	ACKR1	BCOR	MIR124-3
COL4A3BP	FKBP4	GZMM	PPM1A
TIGD2	SEC61B	NISCH	ITIH4
AKAP12	CRAT	COMMD10	PSMB7
ZMYM4	CAB39	RBM4	BRAP
TNFAIP8L1	ATP6AP1	ALDH1A1	DECR1
KIF5B	TNKS2	TBR1	NLGN1
MRPS15	CXCL10	CPD	MEPE
NUMA1	RCN2	WNT5B	AGXT2
2610005L07Rik	NDUFAF1	SAA3	MIR124-2
GPR143	AP3M2	PTGES3	PEAR1
CLINT1	H2-Ke6	PLPP3	MIRLET7I
MATR3	SEZ6	SFRP1	SLC17A3
mbd6	TMBIM6	MEIS3	NTNG1
NLN	CRADD	PER2	CELSR2
SRRM1	Uqcrc1	PTPRN	ARHGEF10
SLC2A3	S1PR1	PTPN5	PDE4DIP
SMC3	MFSD14B	Copg2os2	MIR361
SCGB3A1	SLC6A1	Ccl9	PLA2G15
Zfp654	AHCYL1	HEXA	KCNK17
CCDC53	SPARC	PARP1	ROPN1
STK16	MAL	LAT2	NDUFC2
Zfp105	HP1BP3	UBE2QL1	IRX4
1810009A15Rik	DNAJB2	LRP4	XYLB
IFT74	ABRACL	LDB1	MIR487B
RNGTT	ATP6V1A	RB1	SPTBN5
SELT	SH3PXD2A	GLG1	PTCSC3
TMEM161B	1700080G18Rik	SNX3	ACOT4
CAAP1	Tmem181a	GRHL1	SLC6A4
4930402H24Rik	PITHD1	UBA2	NOTCH1
TAOK1	WASH1	JAK2	CASP3
RALGPS2	C2CD5	tomm70a	SP1
COL9A3	COX7B	DENND5A	RHOA
9530068E07Rik	Zfp740	Ckmt1	BCL2L1
VPS29	TMEM47	RASD1	CREB1
BNIP3L	FBXO33	SLC4A2	HSPA4
PDGFC	MECP2	CNP	GCK
5930409G06Rik	GLRB	GLCE	NES
BC002059	STMN1	MAL	AIFM1
Fam183b	CUTA	PPFIBP1	ABCC8
TMEM50B	DNAJC14	KCNC3	BMP7
SPPL2A	CDIPT	DTX2	SLC9A1
PHIP	RGS2	UBE2G2	SERPINA3
PIGT	EMC3	PCBP3	IL32
BAG3	ADD1	NDRG1	EEF1A1
HERPUD1	2900097C17Rik	TMOD1	SLC29A1
EBNA1BP2	MAT2B	FAM132A	EGLN1
TSFM	ADGRL1	CASC3	ROCK2
5033419P20Rik	OCIAD2	1500004A13Rik	SLC1A1
NAA15	PPIH	ADGRL1	HRH1
NRGN	CNNM1	Ly6g6e	AIMP1
CPOX	FNDC4	CNNM1	CALB2
Ing3	CDH10	AK1	SLC8A1
CDH10	CYB561	PLET1	MAP3K14
BMPER	RFC1	LINGO1	CALM2
NNAT	SLC25A11	BSND	NDUFA13
LSM1	FAM192A	Lilrb4a	HRH2
ZHX1	NAT8	4930488B01Rik	RIPK3
Zfp979	BET1L	SOX11	GRIN3A
TMEM110	RPL31	RAB37	RTN4R
ETV5	NTM	SIAE	HRH3
5830408B19Rik	RBBP5	GPR34	GGA3
TCEA1	SPAG9	PHYHIPL	RPL13A
MPP6	KIF21A	CSNK2A2	GABPB1
NDUFA4	PLCB1	PMEPA1	CSN3
MIR99AHG	KDM2B	FAM83D	HSPA12B
smek2	SVIP	ARFIP2	ZBTB7C
ALKBH8	dusp28	ATR	FAM19A3
NAP1L3	CCNL1	4933431J24Rik	MPL
SGK3	FAM213B	Lilr4b	COL3A1
SECISBP2	Ube2d-ps	EGR1	TGFB2
SLF1	UBR3	COL8A1	TGFB3
BCKDHB	Zfp260	NTNG1	SLC2A10
TBR1	RDM1	NTS	TGFBR1
CD14	EGR4	TRH	TET2
TNFAIP6	CBX6	RNF14	IL12A
NPTX2	EGR1	FBLN5	TGFBR2
CXCL1	TMEM25	CEP290	IL12B
Ifi47	ARL8A	SSTR2	COL5A1
TM4SF1	TXNRD2	PCP4	MFAP5
ARL4D	TRIM2	1200015M12Rik	LIMK1
IER3	NTS	SPP1	MYH7
pcsk1	5033430I15Rik	D230025D16Rik	MYH11
Ina	TAF1D	GTF2I	FBN1
CHORDC1	TTC9B	GH	GTF2I
kras	SNAP91	XBP1	PRTN3
DSTN	NLK	PLP1	PIGA
TIMM44	RNF14	HSPB8	ZMPSTE24
SOX21	ANKRA2	FEM1A	MYLK
Myo1f	MFGE8	LARGE1	COX1
HIVEP3	EPOR	MTA2	MLX
GADD45G	GNG11	ANXA3	BRAF
BDNF	PSAP	KPNA3	COX2
SRPK2	2210013O21Rik	AKAP12	HLA-B
ERRFI1	OAZ2	MBD2	COX3
DUSP6	GPX3	ETS2	CLIP2
JUNB	HIGD1A	GPR19	GUCY1A3
CYR61	MFSD14A	nfkbiz	ERAP1
PTGS2	Cyp4f14	FGF13	PIK3CA
CHRNG	DNAJC15	PFKFB3	IL12A-AS1
RPS7	PRPSAP2	AP2B1	HLA-DPB1
PCNX4	SEC61G	2410016O06Rik	CALR
FOSB	PTGS2	ADGRA1	SMARCAL1
EGR2	STX8	Hist2h2aa1	ND1
SYT4	Kitl	TSFM	ND4
COL4A1	RHOB	CLIP4	ND5
ATF3	SGF29	OPA1	ND6
ARC	PXDN	RNF24	SCNN1B
FOS	SLC25A23	SLF1	SCNN1G
GPR19	NCKAP1	PAQR4	IKBKG
INHBA	2610005L07Rik	TENM2	BAZ1B
nfkbiz	ABHD8	IPO11	UBAC2
PLSCR1	JCHAIN	NAT8	CCR1
SERPINE1	pcsk2	4921525D07Rik	TRNF
HS3ST1	FER	Arf4l	GCDH
POMC	AVP	TSPAN4	PTPN22
CTGF	PANK1	5730478J17Rik	C4A
DUSP4	CHL1	SRF	TRNH
ASB17	TMED3	PLPPR5	ELN
FBXO33	EPN2	TFG	TRNL1
ARPP21	PDE10A	SPATA18	PRKG1
4921506L19Rik	Zfp566	ENTPD1	CTNNB1
EXO5	ZCCHC7	9530077C05Rik	TRNQ
RGS2	TMEM234	ERBIN	ACVRL1
1500004A13Rik	Gas5	NT5DC3	TRNS1
1700040L02Rik	WDR20	Kcnmb4os2	RFC2
CDC42EP3	DPP8	spata2l	TRNS2
RASL11A	CABLES1		GTF2IRD1
4921525D07Rik	KCNJ9		GDF2
AVPI1	OPA1		TRNW
Arf4l	TPPP		ENG
MAS1	2300002D11Rik		KLRC4
PPM1D	trim59		TBL2
GNPTAB	SLC17A6		MEFV
EGR4	SEMA6C		IL23R
EGR1	RAPGEF4		STAT4
SAP30	DPP8		SMAD3
NTS	DCLK1		SMAD4
RND3	A930037O16Rik		FOXE3
UNC13D	GPAT4		POLG
RBBP6	cklf		SERPINC1
DNAJB5			MT-ND6
CTDP1			MT-ND4
ADCYAP1			MT-ND5
CEBPD			MT-TK
PDYN			MT-CO1
MYT1L			MT-CO3
CCL3			MAP2
EXT1			MT-TL1
KCNJ8			MT-TS2
COL1A2			MT-TC
ANPEP			PTGIS
PAM			MT-CO2
ACSS1			MT-TS1
GRAMD1A			MT-TW
PER2			MT-TF
Magoh			MT-TH
ATP6V0A2			MT-TQ
KIF3A			ADA2
STAT4			TYMP
LXN			MT-ATP6
GALC			GNAQ
mark1			TTR
EPHA4			IFNG
KLF4			COG2
TSC22D2			AKT3
TINF2			OTC
VIM			HMGCR
hspa1b			FARS2
TFDP1			VHL
MEST			PLG
DDIT4			PF4
BTG2			REN
PFKFB3			SLC1A2
ELL2			NEDD4L
CXADR			FBXL4
PELI1			NDUFAF2
B230216N24Rik			GRIN2A
nkx6-2			PPBP
DYRK3			EPOR
HCFC2			INS
TMEM47			PSEN2
KIF24			PDGFRB
TNFRSF12A			TEK
H60c			HSPA5
OCEL1			ODC1
MAU2			SETD2
2510009E07Rik			DRD1
PLEKHF2			RPS27A
ING2			MTOR
MLST8			GDNF
BCAR3			KYNU
KLF6			MTR
CARNS1			SULT1A3
KDM2B			PTK2B
GPRC5D			KMO
NUTF2			AKT1
ATRX			JAG1
FAM160B1			AIF1
NOCT			WBS2
PRKAA2			NR3C1
CAMK2B			DARS2
CPEB1			P2RY12
RNF114			KNG1
SMIM10L1			GATA4
CEP290			MFF
TH			SLC19A2
JAK3			LARS2
rnf219			NPTX2
MATN2			GTPBP3
SULT1A1			ZFYVE21
MIOS			MTERF1
MNT			TRL-AAG2-3
ZC3H6			CD36
SCRG1			IFNA1
NMB			MBL2
MPP6			COL2A1
OTUD1			NKX2-5
PPCS			MB
GABRR1			CDK5
POLR2K			DKC1
PPIL3			LRP8
HSPB11			IFNA2
Igtp			CYCS
CHMP4C			CD177
KCNAB3			CD79A
1700030K09Rik			IL2
4632415L05Rik			HLA-A
ORC6			CCL5
E030024N20Rik			SOCS3
CADM3			NKX2-6
LZTFL1			EGF
2610507B11Rik			IL3
KDM6A			CCR5
BC019958			KANTR
Zfp472			IDH1
CLEC7A			STAT5A
ATPIF1			GJA1
TRMT1L			PDGFRA
Zfp626			BCL2
GLTSCR2			NR3C2
ARIH1			IDH2
2810474O19Rik			PIK3C2A
ZMYM1			HSPA8
ATP2B2			ADORA1
IGFBP7			KCNB1
RBBP7			LIFR
GOLGA4			KCNJ11
CPD			EGR1
GNG11			CASP2
ABT1			EP300
U2AF2			HMGA2
GUCY1B3			SIRPA
BPNT1			RBPJ
PNN			LTBP1
COMMD9			ELANE
GH			IL2RA
CHPT1			ASXL1
BPTF			SMUG1
CREM			GNB3
DNAJC15			SST
RNF19A			CREBBP
5730508B09Rik			HBA2
FAM3C			HSPD1
ROBO4			CFTR
MAP2			HYOU1
PRL			CD4
CGA			KIT
GABRA1			JAK3
UBE2QL1			DPM1
Eif2s3x			HMGCL
DUSP11			HSD11B2
PXDN			GCLC
DESI1			NOD2
ALPK3			PSTPIP1
CCDC115			WG
RAB1A			PTH
gosr1			ASNS
SEPT11			OCLN
2210419D22Rik			PTPN11
ctsl			EPAS1
PER3			PHF10
HYAL2			ADCY10
D1Ertd622e			AKR1B1
TMEFF2			BHMT
NUB1			TYK2
TSC22D2			FLT3
GJE1			JAK1
MIER2			PCNA
1110014L15Rik			IL17A
SCN2B			CCL3
APOE			FKBP6
USP47			SURF1
FBXL3			JUN
MUM1			KRT14
bri3			MKI67
BTBD9			NEDD4
RER1			CTF1
CCNL1			FZD9
TTLL1			CLDN4
SFT2D2			EIF4H
FMN2			PDLIM1
SEPT3			SMARCA5
KPNA4			MLXIPL
5033430I15Rik			LAT2
2610002K22Rik			NSUN5
SKA2			NIF3L1
FIP1L1			ABHD11
PER1			BCL7B
TRAPPC3			TRIM50
Hist2h2aa1			DNAJC30
TCF7L1			VPS37D
LBH			GTF2IRD2
4933429O19Rik			GALNT17
MIB1			SPDYE1
NCOR1			TRIM74
HSPA13			TRIM73
fosl1			GTF2IRD2B
OSMR			BUD23
TPST1			METTL27
GEM			NSUN5P2
PAX1			TMEM270
IDS			RCC1L
HP1BP3			NSUN5P1
RMND1			GTF2IP1
SLC25A25			ABHD11-AS1
REM2			WBSCR2
TPM1			LOC106029311
CTH			LOC106029312
PIM3			LOC106029313
ASB1			XDH
SLC12A5			PRKAA2
B3GAT3			CEP290
FAM220A			TNFRSF10A
BCAP29			SCNN1A
AKT1			LIPC
HNRNPL			ASIC5
RASIP1			BCR
SLC35A4			PCSK2
RHOA			FLT1
man2b2			TNFRSF1B
SCN1B			RORC
ANXA5			CD8A
C1QB			MAT1A
PFN1			CYBB
PEX11B			FABP2
PTPA			CD80
WNT5B			CHKB
TARDBP			CTSL
2010107E04Rik			ITGAM
WBP2			CTGF
GPR162			MICA
PPP5C			APOC3
ZIC3			NPHS1
GRIA2			MEF2A
CERS5			HIF1AN
Zfp326			PROCR
CIRBP			TIMP1
Fin14			APOA2
DRAP1			CA9
CALB2			RORA
MBD3			PSMA7
ATP9A			UBE2D1
PDPK1			GATA1
osbpl5			EGLN3
TARDBP			HIPK2
TMEM222			ARNT
RETSAT			EGLN2
HDGF			CITED2
ATP1B2			CD69
ptdss2			ARNT2
FAM69B			NCR3
DNAL4			HIF3A
CDH2			TIGAR
RALY			HIGD1A
PGD			P4HTM
VPS4A			HIGD2A
APMAP			FUNDC1
GOLIM4			HILPDA
SMOC1			MGARP
PDLIM4			HIGD1B
CSK			CHUK
il4ra			STAT5B
HSP90AA1			GNRH1
PRPF8			TRH
FLOT2			IL11
MAX			PLXDC2
CPNE6			LCAT
SRCIN1			ABL1
NPRL2			CASR
DHRS1			KRT8
1500009C09Rik			LRP5
XPO7			AQP1
ULK2			HSPG2
SYCE2			CTSG
CX3CL1			PDGFA
HIBADH			TXK
NFIX			MMP20
PHOSPHO2			MCM6
FUT9			SOCS1
TRAFD1			SP7
ATP6V0A1			MICB
TPRA1			FBXO7
Il1b			POU1F1
LY6H			NFE2
BTN1A1			CXCR4
COPS7A			NRG1
C1QC			CIITA
GUK1			GALNT3
SEMA3A			COL6A1
TESK1			BBS2
RTN2			NAGPA
GMPR			PRKCB
RARS			RXRB
DDO			ENO1
SLC30A3			CD14
PCSK1N			ALDH5A1
PACSIN1			HLA-C
CRYM			SAG
SLC25A23			TJP1
RIMKLB			BRD4
BSG			IL12RB2
MGAT1			PEPD
Zfp638			BPI
NXF1			KIR3DL1
PPM1G			CD226
MTX1			NAGLU
FIS1			RPS9
SMYD5			LILRB3
ATN1			SERPINB1
CHUK			CRELD1
Ndr1			IL18BP
YAF2			DYNLT1
gaa			KLF12
PPP2CA			RBP3
PSMD3			TRIM39
ATP6AP1			SRSF6
HN1			KLRC3
PITPNM1			GDF1
SPNS1			KIR2DL1
Aldh1a7			GIMAP4
USF2			MRAP
RNF19B			GIMAP2
DIO2			CLEC12B
EIF6			TCF20
NXPH3			RNF39
USP33			CCDC180
tomm70a			ANKRD20A1
COPG1			SERPIND1
CIAPIN1			ENTPD1
ACHE			TSPAN33
AVP			ASAH1
EFNA3			AAT6
CUL3			ACCN2
PPM1B			ACCN3
Ckmt1			AD
Uqcrc1			ADORA2A
S1PR1			AGAP2
PPP2R1A			AKT1S1
FLOT1			ANFH1
SLC4A2			AOMS1
SMPD1			AOS5
MSC			APOLD1
GPAA1			ARL6IP6
CSDE1			ATFB5
CNP			ATFB8
BSCL2			ATP7B
COCH			ATS
GRPEL1			BAK1
BCAS3			BARD1
MYO7B			BCL2L11
E130012A19Rik			BSVD
MVK			C3AR1
CNOT8			CADASIL1
EIF4EBP2			CADASIL2
MAFG			CARASIL
RNF167			CECR1
NECAB2			CLU
STARD10			CMH4
PDK2			CNC1
CH25H			DAPK1
PRAF2			DDIT4
4833410I11Rik			DLG4
EIF2B2			DYT16
ZDHHC8			FMDA
THEM6			GLDC
C2CD5			GLM1
Cyp2c55			GPR17
ZBTB22			GSD5
STK25			HALP1
4933411K05Rik			HANAC
MAP4K1			HAVCR1
LRP10			HDLCQ12
GPR108			HEMA
PTPRT			HHT
TRIM3			HHT2
ICMT			HHT4
CALML4			HSF1
MFSD2A			ICH
EVI5L			INSIG1
SYF2			IP
CEBPA			IVA
DEXI			KCNK2
PCBP3			KCNMB1
4930557J02Rik			LGMN
SAMM50			MAPK10
CSPG5			MAPKAPK2
CLSTN1			MCAHS2
9030407P20Rik			MCAP
SEC61A1			MELAS
2900097C17Rik			MHS1
CASC3			MIR320A
STUB1			MIR503
YWHAG			MMDD
TTYH1			MOPD2
MRAS			MTTL1
GNA12			MYBPC3
RASA1			MYMY1
TEX2			MYMY2
TMEM176B			MYMY6
MPC2			NDNF
IGSF8			NF1
EMC10			P2RX5
CELSR2			PAN
TKT			PARK2
CYB561			PDGFC
COPS8			PEHO
LAIR1			PGF
R3HDM2			PKD1
MYO18A			POREN1
ATP8A1			PPARGC1A
VARS			PRKAA1
RND2			PRKCE
GABARAP			PROS1
H2-Q7			PTGER2
SLC24A2			PWS
CSRP1			RNF213
ALDH1A2			SCG2
TENM1			SET
ACOT7			SHMT2
TIMM50			SIOD
DDX25			SIRT2
ZNRF1			STC1
EIF4A3			SWS
HNRNPA3			TCF17
LRRCC1			THCYT3
NOC2L			THPH2
SPNS2			THPH5
TBC1D7			TRIM2
RNF187			TRMA
RDM1			TRPA1
CMTM5			WBS
CHCHD4			YRDC
DKK3
CCDC85A
DNAJC6
NUMBL
DPP6
ATP13A2
wasf1
ARL8A
KPNA6
SQSTM1
Rbm46os
pprc1
PRPH
CARD19
NLK
UGCG
YPEL5
GZMM
Hpf1
RBM3
SYT1
DCTN2
STAG2
EIF4G2
SYP
SULT4A1
XPO1
CEP131
SPTBN2
SSB
WAC
GOLPH3
PRRC2A
B4GALNT1
Fxyd2
TM9SF3
Akr7a5
MTPAP
RCC2
DLD
KIRREL3
NAA60
SETD4
NNT
PTPN5
ABCE1
STX7
CRMP1
EBPL
LUC7L2
TAOK1
Ccl9
UBE3A
USP2
GDAP1
CDC7
PDCD4
AHCY
AES
CTSA
RABEP1
WBP4
GCC2
YIPF3
RALA
GRIN1
nbl1
EPB41L1
RNF11
KCNAB1
KCNH1
CALU
AIMP1
ADGRG1
SSBP2
OLA1
MBIP
Dleu2
MYCL
KTN1
WNT10B
ITGB5
EIF3B
HMGB2
CLK1
MARCKSL1
PENK
BCAT1
DIAPH2
CPQ
Zfp68
PFKL
SEZ6
KIF1A
MCOLN1
HMBOX1
CCT7
KCNC1
PKD1
FASN
CCS
NCAPG2
gnai3
SERPINH1
VWA1
CCSER2
ARAP2
GFRA4
RAB17
CDS2
DYNLT3
STARD4
EAPP
SPRED1
SLC4A10
CACNG3
MLF2
MAZ
GNL1
Zfp358
DNM1L
CACNB4
ANKMY2
B3GALT1
PROSER2
ZRANB1
MED12L
ACBD4
RHBDL1
BOLA1
CECR5
PCM1
UGP2
PIAS2
ADD1
B3GALT2
TXLNB
CABP1
CLIP4
PURB
APPBP2
KBTBD11
TENM2
KCNN2
LINGO1
Gm13629
1700020I14Rik
UCP2
SYT5
FCF1
NME5
Fcrls
KDM5A
PHYHIPL
DYNC1H1
FARS2
GPM6B
SPRED1
Cma2
RAB3B
Tbx14
SYNCRIP
MAPK8IP3
PCMTD1
ATR
KLHDC3
RAD23B
ak5
ABCB9
0610010F05Rik
ANAPC5
TMEM248
2810417H13Rik
NTNG1
PPME1
LASP1
PPP6R2
BC007159
IP6K1
TMEM38A
VPS36
SLC17A7
