# Supplementary material for: Modular Screening Reveals Driver Induced Additive Mechanisms of Baicalin and Jasminoidin on Cerebral Ischemia Therapy
Source: Front Cardiovasc Med. 2022 Feb 21;9:813983. doi: 10.3389/fcvm.2022.813983 (PMC8899124; doi:10.3389/fcvm.2022.813983)
Supplement: Supplementary Table 2 — The intersections among DEGs of three-drug groups and CI-related genes. [file Table_2.XLS]

## Sheet: Sheet 1
1 BA-DEGs	2 JA-DEGs	3 BJ-DEGs	4 CI genes	gene set comparison	Gene items	Count number
FALSE	FALSE	FALSE	TRUE	(4 CI genes)∖(1 BA-DEGs∪2 JA-DEGs∪3 BJ-DEGs)	37226.000497685185, AAT6, ABCA1, ABCB1, ABCC6, ABCC8, ABCG1, ABCG8, ABHD11, ABHD11-AS1, ABL1, ABO, ACAT1, ACCN2, ACCN3, ACE, ACE2, ACOT4, ACTA2, ACVRL1, AD, ADA, ADA2, ADAM17, ADAMTS1, ADAMTS13, ADAMTS7, ADCY10, ADIPOQ, ADIPOR2, ADM, ADORA1, ADORA2A, ADRA2A, ADRA2B, ADRA2C, ADRB1, ADRB2, ADSSL1, AGAP2, AGER, AGT, AGTR1, AGTR2, AGXT2, AHSG, AIF1, AIFM1, AKAP5, AKR1B1, AKT1S1, AKT3, ALB, ALCAM, ALD…	914
TRUE	FALSE	FALSE	FALSE	(1 BA-DEGs)∖(2 JA-DEGs∪3 BJ-DEGs∪4 CI genes)	0610010F05Rik, 1110014L15Rik, 1500009C09Rik, 1600014C10Rik, 1700020I14Rik, 1700037H04Rik, 1810026J23Rik, 2010107E04Rik, 2410002F23Rik, 2610002K22Rik, 2610507B11Rik, 2700046G09Rik, 2810417H13Rik, 2810474O19Rik, 2900054C01Rik, 36951.000497685185, 37136.000497685185, 37137.000497685185, 37145.000497685185, 4632415L05Rik, 4921506L19Rik, 4921509J17Rik, 4921533J23Rik, 4930402H24Rik, 4930428B01Rik, 4930…	779
FALSE	FALSE	TRUE	FALSE	(3 BJ-DEGs)∖(1 BA-DEGs∪2 JA-DEGs∪4 CI genes)	1110019B22Rik, 1700007E05Rik, 1700037N05Rik, 2200002D01Rik, 2310067E19Rik, 2410016O06Rik, 2410116I05Rik, 2810029C07Rik, 2810032G03Rik, 2900005I04Rik, 2900009J20Rik, 2900011G08Rik, 2900027M19Rik, 2900034C19Rik, 2900046L07Rik, 2900073C17Rik, 3110021A11Rik, 3300002P13Rik, 3632451O06Rik, 3930401B19Rik, 4633402D09Rik, 4930447C04Rik, 4930488B01Rik, 4930503B20Rik, 4930524O07Rik, 4930524O08Rik, 4930540E0…	317
FALSE	TRUE	FALSE	FALSE	(2 JA-DEGs)∖(1 BA-DEGs∪3 BJ-DEGs∪4 CI genes)	0610037L13Rik, 1110008L16Rik, 1700080G18Rik, 2010103A03Rik, 2210013O21Rik, 2300002D11Rik, 4930423O20Rik, 4930453N24Rik, 4930528D03Rik, 4933436F18Rik, 6230425C21Rik, A930037O16Rik, AATK, ABCF2, ABRACL, ACKR1, acsbg1, AF374476, AHCYL1, Akr1e1, AKT2, ALOX12B, ANAPC15, ANKRA2, AP2A2, AP3M2, ARF4, ARHGDIG, ARPC5, ARV1, ATP6V1A, B230219D22Rik, B4GALT6, BC006049, BET1L, BIRC2, BLOC1S4, BNIP2, BZW1, C030…	275
TRUE	TRUE	FALSE	FALSE	(1 BA-DEGs∩2 JA-DEGs)∖(3 BJ-DEGs∪4 CI genes)	1700030K09Rik, 1810009A15Rik, 2210419D22Rik, 2610005L07Rik, 2900019E01Rik, 2900097C17Rik, 5033419P20Rik, 5033430I15Rik, 5730508B09Rik, Abcb1a, ABHD8, ADCYAP1, ALDH1A2, ALPK3, ANAPC5, APMAP, ARAF, ARL8A, ARRDC2, ATP2B2, ATP6AP1, ATP6V0A2, ATP9A, ATPIF1, B3GALNT1, BCAP29, BLNK, BPTF, C1D, C2CD5, CACNA1G, CARD19, CBX6, CCNL1, CCS, CCSER2, CEP19, CETN3, CHL1, CHRNG, CHST2, CIAPIN1, CLK2, COL4A3BP, CR…	175
TRUE	FALSE	TRUE	FALSE	(1 BA-DEGs∩3 BJ-DEGs)∖(2 JA-DEGs∪4 CI genes)	1500004A13Rik, 1700040L02Rik, 2510009E07Rik, 4833410I11Rik, 4833422B07Rik, 4921525D07Rik, ACOT7, AI447318, AI837181, AK1, Amy1, Arf4l, ATN1, ATR, B230216N24Rik, BTBD9, CAP1, Car11, Ccl9, CEBPD, CIRBP, CLIP4, CPOX, CTH, CXADR, CYP1B1, DCAF7, DDC, EFR3A, EMC10, ERBIN, ETV5, FAM220A, FAM83D, FIS1, FNDC3B, GPM6B, GPR143, GPR19, GRIN2C, HEPACAM, Hist2h2aa1, HSPB11, IGSF8, Igtp, KIF24, KMT2B, kras, KRT…	110
TRUE	TRUE	TRUE	FALSE	(1 BA-DEGs∩2 JA-DEGs∩3 BJ-DEGs)∖(4 CI genes)	2900084O13Rik, ADGRL1, ADGRL4, AKAP12, ARC, ARL4D, AVPI1, CASC3, CDH10, CGA, Ckmt1, CLDN5, CLINT1, CLK1, CMTM5, CNP, COPS7A, CPD, CPEB1, CRY1, CYR61, DKKL1, DUSP4, DUSP6, DYRK3, EGR2, EGR4, EIF2S3Y, FOS, FOSB, GADD45G, GH, GOLGA4, GZMM, hspa1b, JUNB, KIF5B, MAP7D2, MFGE8, nfkbiz, NTS, PCBP3, PFKFB3, PIM3, PLIN2, POMC, PPP2R1B, pprc1, RBM3, RGS2, RNF150, S1PR1, SLC4A2, SLF1, SORL1, SPATA5, SPTBN2,…	62
FALSE	TRUE	TRUE	FALSE	(2 JA-DEGs∩3 BJ-DEGs)∖(1 BA-DEGs∪4 CI genes)	1200015M12Rik, 2700089I24Rik, abl1, ADGRA1, AMPD3, BDKRB1, CFLAR, CNNM1, Copg2os2, Ctla2b, CTSH, Cyp4f14, Cyp4v3, dgcr6, DNAJB1, ELOVL6, ERCC6L2, FAM132A, FBXO5, FNDC5, GAD2, GREM2, GRM3, HAP1, HCRT, IFIT3, ISCA2, KPNA3, LARGE1, Ly6f, MAL, MOBP, MPHOSPH8, mthfd2, NAT8, NCKAP1, NDUFAF1, NUDT19, OPA1, PCDHB3, PKIA, RB1, RBM4, RBP1, rcor2, RHOT2, RNF14, Rps3a1, SAA3, SFRP1, SLC13A3, SOX11, SPARC, SR…	58
TRUE	FALSE	FALSE	TRUE	(1 BA-DEGs∩4 CI genes)∖(2 JA-DEGs∪3 BJ-DEGs)	ABCE1, ADCYAP1R1, AIMP1, AKT1, ALKBH8, ANXA5, APOE, ATP13A2, CALB2, CELSR2, CHUK, CITED2, CLIP2, COL4A1, CYCS, DDIT4, ENG, FARS2, GRIN1, JAK3, MAP2, MATN2, MRAS, PDGFA, PEMT, PPM1A, RASIP1, SERPINI1, SETD2, SMARCA5, SMARCC1, SRSF6, STAT4, STUB1, TRIM39, UBAC2, UCP2	37
FALSE	FALSE	TRUE	TRUE	(3 BJ-DEGs∩4 CI genes)∖(1 BA-DEGs∪2 JA-DEGs)	CALR, ENTPD1, GFAP, KCNK2, LAT2, LDLR, NIPA2, PARP1, PIK3CA, PRKCB, PROS1, RASD1, SLC19A2, SPP1, TIMP3, TNFRSF1B, TRH, XBP1, ZDHHC20	19
TRUE	FALSE	TRUE	TRUE	(1 BA-DEGs∩3 BJ-DEGs∩4 CI genes)∖(2 JA-DEGs)	BDNF, CD14, CEP290, CFH, CLEC7A, CTGF, CXCL1, DNAJB5, ERRFI1, JAK2, NPTX2, NTNG1, PKD1, RHOA, TIMP1	15
FALSE	TRUE	FALSE	TRUE	(2 JA-DEGs∩4 CI genes)∖(1 BA-DEGs∪3 BJ-DEGs)	CAT, CREB1, ENO2, GPX3, GSTA4, HIGD1A, LMNA, LRP5, MAP2K4, MCM6, NINJ2, NR3C1, PRKG1, SURF1, TRIM2	15
TRUE	TRUE	FALSE	TRUE	(1 BA-DEGs∩2 JA-DEGs∩4 CI genes)∖(3 BJ-DEGs)	ADD1, AVP, CX3CL1, EPOR, HMGCL, HSPA4, MYT1L, NEDD4, PDGFC, PDGFRA, PRKAA2, SERPINE1, SIGMAR1	13
FALSE	TRUE	TRUE	TRUE	(2 JA-DEGs∩3 BJ-DEGs∩4 CI genes)∖(1 BA-DEGs)	CCL5, CD34, COL6A1, HSPA1A, PDLIM1, PLPP3, PPARGC1A	7
TRUE	TRUE	TRUE	TRUE	1 BA-DEGs∩2 JA-DEGs∩3 BJ-DEGs∩4 CI genes	B2M, CCL3, EGR1, GTF2I, PRL, PTGS2	6
