# Supplementary material for: Modular Screening Reveals Driver Induced Additive Mechanisms of Baicalin and Jasminoidin on Cerebral Ischemia Therapy
Source: Front Cardiovasc Med. 2022 Feb 21;9:813983. doi: 10.3389/fcvm.2022.813983 (PMC8899124; doi:10.3389/fcvm.2022.813983)
Supplement: Supplementary Table 3 — The expression level of DEGs in Baicalin (BA) group and its corresponding modules. [file Table_3.csv]

NameID	A3-7	A3-10	A3-12	GB.accession	UniGene.ID	gene-symbol	Module color	Module ID
MPP3	2.0872	1.1298	0.7166	NM_007863	20449	Mpp3	black	BA-Mod-1
DKKL1	0.927	1.9247	2.2831	NM_015789	27287	Sgy1-pending	black	BA-Mod-1
FMR1	0.4738	1.1322	1.4113	NM_008031	3451	Fmr1	black	BA-Mod-1
CHGB	0.8071	2.0444	2.5997	NM_007694	1339	Chgb	black	BA-Mod-1
BC004004	0.7981	0.5565	0.473	NM_030561	25308	BC004004	black	BA-Mod-1
plrg1	0.6474	0.535	0.4828	NM_016784	7138	Plrg1	black	BA-Mod-1
GTF2I	1.2805	1.8832	2.1533	NM_010365	22593	Gtf2i	black	BA-Mod-1
Rab18	0.8756	0.5633	0.4561	NM_011225	22660	Rab18	black	BA-Mod-1
B2M	0.4882	1.0486	1.3099	NM_009735	163	B2m	black	BA-Mod-1
KCNS1	1.0534	0.6652	0.4648	NM_008435	6217	Kcns1	black	BA-Mod-1
CDH9	0.4405	1.1874	1.5747	U69136	8064	Cdh9	black	BA-Mod-1
PIP4K2A	0.9593	1.8751	2.3108	AK012196	8771	Pip5k2a	black	BA-Mod-1
PXMP2	2.0713	1.0487	0.6819	NM_008993	21853	Pxmp2	black	BA-Mod-1
KCNQ1	2.0625	1.1171	0.7919	NM_008434	5177	Kcnq1	black	BA-Mod-1
USP15	0.4098	1.1034	1.3492	AK014891	24280	4921514G19Rik	black	BA-Mod-1
STX8	1.2583	1.7854	2.0611	NM_018768	3973	Stx8	black	BA-Mod-1
ARL8B	0.6936	1.801	2.2958	AK013918	24499	3100002J04Rik	black	BA-Mod-1
APOBEC1	0.3924	0.9187	1.1739	NM_031159	3333	Apobec1	black	BA-Mod-1
PDLIM7	0.4645	0.6704	0.7503	NM_026131	3395	1110003B01Rik	black	BA-Mod-1
Kitl	0.1467	1.7612	2.5626	NM_013598	4235	Kitl	black	BA-Mod-1
REL	0.5741	1.6959	2.1142	NM_009044	4869	Rel	black	BA-Mod-1
JARID2	1.1593	1.9216	2.1913	NM_021878	25059	jmj	black	BA-Mod-1
DST	0.8671	0.5848	0.4569	AF396879	25326	AW554249	black	BA-Mod-1
VPS45	0.8339	0.5366	0.4071	NM_013841	2582	Vps45	black	BA-Mod-1
RDX	0.4529	1.2552	1.6182	NM_009041	7051	Rdx	black	BA-Mod-1
PGM2	2.1283	1.0758	0.5983	BC008527	22403	2610020G18Rik	black	BA-Mod-1
PYM1	1.0798	0.5433	0.31	AK020702	27358	A030010B05Rik	black	BA-Mod-1
coro1a	1.0661	1.7423	2.1048	NM_009898	27317	Coro1a	black	BA-Mod-1
Cd24a	1.1695	1.7294	2.0183	NM_009846	6417	Cd24a	black	BA-Mod-1
TFR2	2.2621	1.1495	0.7214	NM_015799	21757	Trfr2	black	BA-Mod-1
JAK2	0.3666	2.1784	2.9776	NM_008413	809	Jak2	black	BA-Mod-1
LAMC1	0.8919	1.7088	2.0489	J03484	1249	Lamc1	black	BA-Mod-1
ZC3H11A	0.6053	1.888	2.3008	AK003350	23014	1110003F06Rik	black	BA-Mod-1
Zfp330	0.8216	0.5961	0.4849	BC008086	28834		black	BA-Mod-1
PLXDC1	0.9156	2.1919	2.7877	AF378760	39617	2410003I07Rik	black	BA-Mod-1
SPTBN1	0.617	1.713	2.2196	NM_009260	123110	Spnb2	black	BA-Mod-1
CACNA1G	1.0163	3.2439	3.9989	NM_009783	29585	Cacna1g	black	BA-Mod-1
KIRREL3	0.8042	3.4216	4.4125	AK013621	132307	2900036G11Rik	black	BA-Mod-1
Zfp7	1.2748	2.0196	2.3315	BC011501	38948		black	BA-Mod-1
ETNPPL	1.3051	0.7185	0.4556	AK005060	29125	1300019H02Rik	black	BA-Mod-1
LMO4	1.041	0.5923	0.4211	NM_010723	29187	Lmo4	black	BA-Mod-1
DTX3	1.0206	0.6175	0.4804	NM_030714	29197	Dtx3	black	BA-Mod-1
PRMT5	1.2491	0.6388	0.4377	AF167573	196585	Skb1	black	BA-Mod-1
RAD54L	0.4653	1.6504	2.1824	AK017045	85054		black	BA-Mod-1
SPAG9	0.707	0.4672	0.375	AK014638	168786	Spag9	black	BA-Mod-1
NCS1	0.8726	0.5424	0.398	NM_019681	41189	Freq	black	BA-Mod-1
C8B	0.4625	1.65	2.1056	BC022129	87072	4930439B20Rik	black	BA-Mod-1
Sypl	0.7917	0.4508	0.3363	NM_013635	45146	Pphn	black	BA-Mod-1
ZMYND11	0.7822	0.5566	0.4392	BC022945	73251	2210402G22Rik	black	BA-Mod-1
APOPT1	1.1858	1.7196	2.0013	AK012648	86560	2810002N01Rik	black	BA-Mod-1
REEP3	0.942	1.7776	2.1739	AK005026	41272	D10Ucla1	black	BA-Mod-1
SLC6A8	1.1664	1.7879	2.0064	AF459435	41401	AA589632	black	BA-Mod-1
4921533J23Rik	0.8644	0.5618	0.4527	AK014997	196238	4921533J23Rik	black	BA-Mod-1
MANBAL	1.2235	0.718	0.487	BC013803	198324	AI836500	black	BA-Mod-1
KCNA2	0.7441	0.5206	0.44	NM_008417	56930	Kcna2	black	BA-Mod-1
RAP1GAP	0.9303	0.6018	0.4694	AK019076	180763	Rap1ga1	black	BA-Mod-1
CENPB	0.8506	0.5156	0.406	NM_007682	41454	Cenpb	black	BA-Mod-1
RNF41	0.8574	0.5001	0.3623	BC019415	179682	4930511A05Rik	black	BA-Mod-1
TMEM242	0.9433	0.5939	0.4811	BC019420	46654		black	BA-Mod-1
DNAJB4	0.4712	1.2025	1.4599	BC017161	46746	2010306G19Rik	black	BA-Mod-1
TAF1D	0.4832	1.6104	2.1182	AK014920	200595	5930426I11Rik	black	BA-Mod-1
G3BP2	0.408	1.8374	1.9707	NM_011816	2411	G3bp2-pending	blue	BA-Mod-2
SH3D19	2.3073	1.3012	1.2344	NM_012059	2454	Sh3d19	blue	BA-Mod-2
PAK3	0.3743	1.3541	1.4094	NM_008778	3392	Pak3	blue	BA-Mod-2
S100A13	2.1435	1.2554	1.2069	NM_009113	6523	S100a13	blue	BA-Mod-2
PDE6D	2.9408	0.8071	0.5196	NM_008801	12925	Pde6d	blue	BA-Mod-2
KLC2	0.8701	0.4631	0.4133	NM_008451	12958	Klc2	blue	BA-Mod-2
CHST2	1.1441	0.4631	0.3126	NM_018763	12968	Chst2	blue	BA-Mod-2
CRIP1	1.0194	2.0759	2.151	NM_007763	22049	Crip	blue	BA-Mod-2
GDAP2	0.5886	2.1233	2.1789	AK004887	22080	Gdap2	blue	BA-Mod-2
RBM17	0.7444	0.3888	0.3264	AK012296	22162	2700027J02Rik	blue	BA-Mod-2
MYO1C	0.474	1.6605	1.7569	BC021481	25194	Myo1c	blue	BA-Mod-2
MFGE8	1.2118	0.4786	0.409	NM_008594	1451	Mfge8	blue	BA-Mod-2
XRCC5	0.8501	2.0125	2.0919	X66323	2627	Xrcc5	blue	BA-Mod-2
EPOR	2.0183	0.8911	0.6571	NM_010149	2653	Epor	blue	BA-Mod-2
PEMT	0.4688	2.7267	3.1768	NM_008819	2731	Pemt	blue	BA-Mod-2
RPL22	1.3135	0.6129	0.4646	BC021344	13917	2700038K18Rik	blue	BA-Mod-2
Nsg2	1.3072	0.4316	0.3923	NM_008741	3304	Nsg2	blue	BA-Mod-2
PIK3R2	1.3291	0.5123	0.4533	NM_008841	12945	Pik3r2	blue	BA-Mod-2
PEF1	1.388	0.5279	0.3327	NM_026441	20818	2600002E23Rik	blue	BA-Mod-2
VDAC1	1.3558	0.4792	0.3967	NM_011694	3555	Vdac1	blue	BA-Mod-2
JTB	1.0311	2.2156	2.365	AB016490	13912	Jtb	blue	BA-Mod-2
THRAP3	0.7951	1.9255	2.0602	BC012655	22440	AL033346	blue	BA-Mod-2
MAGED2	1.2557	0.4942	0.4716	NM_030700	22575	Maged2	blue	BA-Mod-2
PRRT2	1.152	0.312	0.2367	AK005319	24226	1500031I19Rik	blue	BA-Mod-2
GJB6	1.2747	0.627	0.4633	BC016507	25652	Gjb6	blue	BA-Mod-2
SLC22A17	0.8566	0.309	0.289	NM_021551	27435	Boct-pending	blue	BA-Mod-2
POLE3	1.8035	0.3638	0.3155	AK007693	27444	1810034K18Rik	blue	BA-Mod-2
NPDC1	1	0.4523	0.4216	NM_008721	1131	Npdc1	blue	BA-Mod-2
syt3	0.8931	0.4364	0.4033	NM_016663	4824	Syt3	blue	BA-Mod-2
Ly6a	0.8864	0.4771	0.3532	NM_010738	8180	Ly6a	blue	BA-Mod-2
RSL24D1	1.068	0.5182	0.4493	BC003885	12193		blue	BA-Mod-2
NEDD4	0.9449	0.3662	0.3193	U96635	16553	Nedd4a	blue	BA-Mod-2
GSR	1.3608	0.4355	0.2896	NM_010344	20288	Gsr	blue	BA-Mod-2
LIMD2	1.6574	0.5225	0.2693	AK012581	21687	0610025L06Rik	blue	BA-Mod-2
PSME4	0.4606	1.998	2.412	BC004575	21963	AA409398	blue	BA-Mod-2
GPR153	1.688	0.4582	0.384	AK004377	23235	1110065N12Rik	blue	BA-Mod-2
GNA11	1.3041	0.5143	0.4665	NM_010301	989	Gna11	blue	BA-Mod-2
PQBP1	1.0605	0.5913	0.4969	NM_019478	14616	Pqbp1	blue	BA-Mod-2
TMED2	1.194	0.5101	0.4667	AK007569	21507	1810020N21Rik	blue	BA-Mod-2
HMGCL	1.0654	1.9803	2.1448	NM_008254	22668	Hmgcl	blue	BA-Mod-2
H1F0	0.8655	0.4574	0.3448	NM_008197	24350	H1f0	blue	BA-Mod-2
CRY1	1.1997	2.0249	2.1391	NM_007771	26237	Cry1	blue	BA-Mod-2
NR1D2	0.2873	0.3661	0.3803	NM_011584	26587	Thra	blue	BA-Mod-2
RNF128	0.6322	1.9203	2.03	NM_023270	27764	1300002C13Rik	blue	BA-Mod-2
Car2	0.9941	0.4654	0.4513	NM_009801	1186	Car2	blue	BA-Mod-2
TUSC2	1.3638	0.3949	0.3272	NM_019742	21739	Fus1-pending	blue	BA-Mod-2
ATAD3A	1.0433	0.4688	0.3593	AF343079	21881		blue	BA-Mod-2
EFTUD2	1.5412	0.5296	0.4856	NM_011431	873	Snrp116-pending	blue	BA-Mod-2
HSPA4	0.9138	2.4597	2.9086	NM_008300	1032	Hspa4	blue	BA-Mod-2
CCT5	1.4972	0.4009	0.3649	NM_007637	1813	Cct5	blue	BA-Mod-2
KMT2E	0.1974	1.756	1.9892	AK021284	10878	D230038D11Rik	blue	BA-Mod-2
ATP11B	0.3546	0.8298	0.9433	AK003820	11428	1110019I14Rik	blue	BA-Mod-2
CCNE1	2.3098	0.3471	0.2717	NM_007633	16110	Ccne1	blue	BA-Mod-2
TEF	1.7868	0.5406	0.4018	BC017689	19258	2310028D20Rik	blue	BA-Mod-2
SEC61A2	1.1575	0.4786	0.4348	NM_021305	21435	Sec61a2-pending	blue	BA-Mod-2
PAXBP1	0.1076	1.7435	1.8924	AY033908	347	1810007M14Rik	blue	BA-Mod-2
X61497	0.8007	0.4248	0.3934	NM_020555	1348	X61497	blue	BA-Mod-2
SCIN	2.5472	1.1643	0.792	NM_009132	2416	Scin	blue	BA-Mod-2
SRSF4	0.5379	0.2873	0.2483	NM_020587	2478	Sfrs4	blue	BA-Mod-2
MYO1B	0.4578	1.3791	1.6379	NM_010863	3390	Myo1b	blue	BA-Mod-2
idh1	2.0541	0.6585	0.4688	NM_010497	9925	Idh1	blue	BA-Mod-2
DDC	2.0049	0.769	0.6575	AF071068	12906	Ddc	blue	BA-Mod-2
TMEM183A	1.1152	1.8842	2.0652	NM_020588	18230	1300007B12Rik	blue	BA-Mod-2
CDC14B	0.4103	1.6161	1.6605	AK013228	25335	2810432N10Rik	blue	BA-Mod-2
ANP32A	0.4326	0.7119	0.7827	NM_009672	613	Anp32	blue	BA-Mod-2
RHOB	1.0929	0.602	0.4972	BC018275	687	Arhb	blue	BA-Mod-2
PTEN	0.4121	1.9995	2.0933	NM_008960	1591	Pten	blue	BA-Mod-2
LDB1	0.9158	0.444	0.3061	NM_010697	4524	Ldb1	blue	BA-Mod-2
DTNB	2.4842	1.0242	0.8234	NM_007886	10088	Dtnb	blue	BA-Mod-2
SHD	0.9728	0.4813	0.3697	NM_009168	20908	Shd	blue	BA-Mod-2
RABAC1	1.1297	0.3197	0.2821	AF252856	22473	Rabac1	blue	BA-Mod-2
SPATA5	1.0613	2.1444	2.1873	NM_021343	25633	Spaf-pending	blue	BA-Mod-2
ING1	0.9273	1.91	2.079	AF177757	25709	Ing1	blue	BA-Mod-2
PLIN2	2.1924	1.2772	1.1812	NM_007408	381	Adfp	blue	BA-Mod-2
HADH	1.7589	0.6409	0.413	NM_008212	2491	Hadhsc	blue	BA-Mod-2
HCCS	1.2077	0.4538	0.373	NM_008222	10001	Hccs	blue	BA-Mod-2
TMEM39A	0.6668	1.8858	2.1443	NM_026407	27134	2610033C09Rik	blue	BA-Mod-2
2410002F23Rik	1.1292	0.4957	0.4514	AK010334	2660	2410002F23Rik	blue	BA-Mod-2
NPTX1	0.8731	0.3573	0.3158	NM_008730	5142	Nptx1	blue	BA-Mod-2
NTSR2	2.2091	0.7718	0.7183	NM_008747	5153	Ntsr2	blue	BA-Mod-2
SNX3	1.648	0.4576	0.413	NM_017472	7356	Snx3	blue	BA-Mod-2
DAPK3	1.36	0.5807	0.4629	NM_007828	10294	Dapk3	blue	BA-Mod-2
Zfp385a	0.9787	0.469	0.3894	NM_013866	14099	Hzf-pending	blue	BA-Mod-2
ABHD8	1.2314	0.435	0.383	NM_022419	22637	0910001L24Rik	blue	BA-Mod-2
STK17B	0.4986	1.0083	1.1392	BC006579	25559	AI120141	blue	BA-Mod-2
FBXO6	1.2519	0.5954	0.4013	NM_015797	27445	Fbxo6b	blue	BA-Mod-2
KCNMA1	0.3436	0.7125	0.7483	U09383	4123	Kcnma1	blue	BA-Mod-2
CRAT	1.5096	0.4886	0.4342	NM_007760	20396	Crat	blue	BA-Mod-2
ARAF	0.9425	0.5331	0.4488	AK004741	21868	Araf	blue	BA-Mod-2
PNPLA6	1.15	0.5103	0.4612	NM_015801	23085	Nte-pending	blue	BA-Mod-2
MED27	1.4031	0.5262	0.4097	BC016537	24859	1500015J03Rik	blue	BA-Mod-2
RNPS1	1.0103	0.3839	0.325	NM_009070	1951	Rnps1	blue	BA-Mod-2
SLC12A1	0.6312	1.8924	2.2247	U20973	3914	Slc12a1	blue	BA-Mod-2
PARP8	0.9011	1.9389	2.1169	BC021315	21231	2810430O08Rik	blue	BA-Mod-2
NONO	1.1312	0.5058	0.4487	NM_023144	21559	Nono	blue	BA-Mod-2
SIGMAR1	1.5549	0.3715	0.3082	NM_011014	22745	Oprs1	blue	BA-Mod-2
SMARCC2	0.7721	0.3488	0.3217	AK013190	24449	5930405J04Rik	blue	BA-Mod-2
Arxes2	0.8499	0.5022	0.4058	AK013740	27579	2900062L11Rik	blue	BA-Mod-2
ASB6	0.7721	0.4789	0.4382	AF398967	27656	Asb6	blue	BA-Mod-2
HSPA4L	0.4744	1.3242	1.3932	NM_011020	4150	Osp94	blue	BA-Mod-2
PTP4A2	0.7954	1.8887	2.025	NM_008974	6355	Ptp4a2	blue	BA-Mod-2
TMEM158	1.3439	0.4688	0.3422	AK009669	8569	2310037P21Rik	blue	BA-Mod-2
FAM57B	1.3328	0.5213	0.4863	AK005271	23434	1500016O10Rik	blue	BA-Mod-2
PAK1IP1	1.0679	0.5749	0.4781	AF386076	24789	5930415H02Rik	blue	BA-Mod-2
TAMM41	1.8471	0.6319	0.4625	AK005100	24937	1500001M20Rik	blue	BA-Mod-2
RPRM	0.844	0.5469	0.4957	NM_023396	27086	2410012A13Rik	blue	BA-Mod-2
CHL1	0.6028	3.7247	4.3412	NM_007697	1736	Chl1	blue	BA-Mod-2
SDC4	2.1338	0.4926	0.3546	NM_011521	3815	Sdc4	blue	BA-Mod-2
PPP2R1B	0.2723	0.5846	0.6155	AK010754	21428	2410091N08Rik	blue	BA-Mod-2
CLDN5	0.9193	1.9596	2.0873	NM_013805	22768	Cldn5	blue	BA-Mod-2
TMEM261	1.0239	2.3888	2.5729	NM_025849	24332	3110001D03Rik	blue	BA-Mod-2
TESC	1.379	0.5399	0.4282	NM_021344	26378	Tesc-pending	blue	BA-Mod-2
1700037H04Rik	0.6304	0.4816	0.455	NM_026091	27711	1700037H04Rik	blue	BA-Mod-2
PPFIA3	0.7521	0.3814	0.3594	AK010782	27721	2410127E16Rik	blue	BA-Mod-2
6330403K07Rik	1.4998	0.4229	0.3825	AK018106	27768	6330403K07Rik	blue	BA-Mod-2
SECISBP2L	0.9579	0.4802	0.3393	BC013723	138091	3110001I20Rik	blue	BA-Mod-2
NCOA4	1.0284	0.5639	0.4679	NM_019744	28261	Ncoa4	blue	BA-Mod-2
CNOT6L	0.3477	0.8874	1.0074	BC018506	28374		blue	BA-Mod-2
HEPACAM	1.3204	0.5387	0.4499	AK013637	39180	2900042E01Rik	blue	BA-Mod-2
TUBB3	1.3153	0.4725	0.3994	NM_023279	40068	Tubb3	blue	BA-Mod-2
GAPVD1	0.8217	2.1593	2.2163	AK014474	154503	4432404J10Rik	blue	BA-Mod-2
CNTN2	0.9826	0.4311	0.2761	NM_011531	117097	Cntn2	blue	BA-Mod-2
PITHD1	1.4459	0.452	0.4073	AK004208	29131	1110049F12Rik	blue	BA-Mod-2
EML2	2.2367	1.2904	1.2332	AK005562	154121	1600029N02Rik	blue	BA-Mod-2
FKBP5	0.9198	0.2878	0.2395	NM_010220	154390	Fkbp5	blue	BA-Mod-2
2700046G09Rik	1.029	2.0425	2.1119	AK019229	154647	2700046G09Rik	blue	BA-Mod-2
VPS13A	0.4714	1.4411	1.4828	AK019732	38149	4930543C13Rik	blue	BA-Mod-2
USP24	1.1718	0.497	0.4262	AK012842	148342	2810030C21Rik	blue	BA-Mod-2
4930578I07Rik	2.6864	1.5578	1.3289	AK016303	159614	4930578I07Rik	blue	BA-Mod-2
laptm4a	1.4357	0.5752	0.3983	NM_008640	30071	Laptm4a	blue	BA-Mod-2
BOD1	1.1231	0.6068	0.4884	AK009485	34183	2310022M17Rik	blue	BA-Mod-2
TRIM39	1.0456	1.8395	2.0117	NM_024468	40624	Rnf23	blue	BA-Mod-2
PAQR8	1.2841	0.4124	0.3151	AK006107	40780	1700019B16Rik	blue	BA-Mod-2
AI837181	1.3044	0.5179	0.4712	BC017542	40987	N28173	blue	BA-Mod-2
PMEPA1	1.1712	0.5401	0.48	NM_022995	41009	N4wbp4-pending	blue	BA-Mod-2
2900054C01Rik	0.4563	0.9145	0.9372	AK013682	130834	2900054C01Rik	blue	BA-Mod-2
NACC2	1.0092	0.4749	0.3966	AK003878	131074	C030048H19Rik	blue	BA-Mod-2
GOPC	1.0965	0.5199	0.3678	NM_053187	155704	Pist-pending	blue	BA-Mod-2
GOLGA2	1.3166	1.9419	2.102	BC011407	106376	AW555139	blue	BA-Mod-2
Zfp131	0.514	2.5606	2.6505	AK011832	139115	2610109I01Rik	blue	BA-Mod-2
EMC3	1.169	0.5396	0.4608	BC004641	28312	0610039A15Rik	blue	BA-Mod-2
DNAJA3	0.7354	0.439	0.4063	NM_023646	28330	Dnaja3	blue	BA-Mod-2
MRPL39	1.0222	0.5705	0.4608	NM_017404	103655	Mrpl39	blue	BA-Mod-2
B3GALNT1	1.1058	0.4346	0.3624	NM_020026	153710	B3galt3	blue	BA-Mod-2
ADGRL1	1.2162	0.3502	0.3218	AK013763	29638	2900070I05Rik	blue	BA-Mod-2
GRIN2C	1.2212	0.5575	0.4853	NM_010350	39090	Grin2c	blue	BA-Mod-2
SLMO1	0.8089	0.5445	0.4969	BC019561	152528		blue	BA-Mod-2
DEAF1	0.9778	0.4459	0.4041	NM_016874	28392	Deaf1	blue	BA-Mod-2
STOML2	1.2374	0.5366	0.388	NM_023231	29895	0610038F01Rik	blue	BA-Mod-2
1810026J23Rik	1.3971	0.6387	0.4656	AK007608	39704	1810026J23Rik	blue	BA-Mod-2
SF3B3	1.0617	0.4444	0.336	BC011412	123038	AA409318	blue	BA-Mod-2
KMT2B	11.9476	2.1611	1.1806	AK011392	142612	2610014H22Rik	blue	BA-Mod-2
AK1	0.8605	0.4692	0.3771	NM_021515	29189	Ak1	blue	BA-Mod-2
SGTA	0.9925	0.443	0.3918	BC003836	30068	5330427H01Rik	blue	BA-Mod-2
CDC42EP1	1.079	2.0056	2.2541	BC016250	30075	1810058K22Rik	blue	BA-Mod-2
PAQR4	1.3388	0.4406	0.349	NM_023824	34383	1500004C10Rik	blue	BA-Mod-2
SUDS3	1.1741	0.495	0.4776	AK010274	34456	2400003N08Rik	blue	BA-Mod-2
MGAT3	1.1758	0.5659	0.4704	AK004161	148719	1110038J12Rik	blue	BA-Mod-2
RAPGEF1	1.1995	0.3574	0.3026	NM_054050	149978	Grf2	blue	BA-Mod-2
TACC1	1.772	0.7032	0.4567	AK019530	150176	4833447E04Rik	blue	BA-Mod-2
WSB2	1.0125	0.2722	0.2381	NM_021539	28489	WSB-2	blue	BA-Mod-2
spryd3	1.4647	0.402	0.2715	BC008150	29207		blue	BA-Mod-2
ANKRD13A	0.9319	0.3186	0.2907	AK003154	29377	1100001D10Rik	blue	BA-Mod-2
UBAC2	1.3333	0.5422	0.4311	AK004517	34257	1190008A14Rik	blue	BA-Mod-2
PRR36	1.8097	0.4714	0.4339	AK014020	133279	3110007G05Rik	blue	BA-Mod-2
KRT33A	1.7296	0.3705	0.3219	NM_027983	142798	2310015J09Rik	blue	BA-Mod-2
OTUD5	1.1153	0.512	0.4708	BC016529	142827	DXImx46e	blue	BA-Mod-2
NCSTN	1.4525	0.474	0.4209	NM_021607	143819	Ncstn-pending	blue	BA-Mod-2
GRIK3	1.0658	1.8683	2.0791	AF245444	154785	Grik3	blue	BA-Mod-2
SNN	0.8883	0.4164	0.3947	NM_009223	156835	Snn	blue	BA-Mod-2
VPS25	1.2177	0.5812	0.4831	AK005149	196342	D11Wsu68e	blue	BA-Mod-2
MAP7D2	0.73	1.8581	2.1694	AK005554	196463	1600028E09Rik	blue	BA-Mod-2
VPS9D1	0.9605	0.4987	0.411	AK005046	45134	1300018I17Rik	blue	BA-Mod-2
1600014C10Rik	1.0669	0.4022	0.356	BC010476	57075	1600014C10Rik	blue	BA-Mod-2
C1QL1	1.5822	0.5725	0.4007	NM_011795	57154	C1qrf-pending	blue	BA-Mod-2
CLIP2	1.0644	0.4119	0.3933	NM_009990	57158	Cyln2	blue	BA-Mod-2
GTPBP6	1.1785	0.5441	0.4638	AJ293619	86267	AV119224	blue	BA-Mod-2
DDX17	1.1266	0.5096	0.4307	AK011338	181538	2610007K22Rik	blue	BA-Mod-2
4930428B01Rik	0.7268	2.0071	2.3156	AK015215	208239	4930428B01Rik	blue	BA-Mod-2
DPYSL3	1.3054	1.9424	2.0669	NM_009468	180905	Dpysl3	blue	BA-Mod-2
FAM83D	1.1626	0.5289	0.4821	AK009199	85162	2310007D09Rik	blue	BA-Mod-2
NDST1	1.1588	0.5691	0.4434	AK004787	181862	1200015G06Rik	blue	BA-Mod-2
KCNE1L	1.6533	0.5408	0.4951	NM_021487	58507	Kcne1l	blue	BA-Mod-2
CLNS1A	1.3779	0.4429	0.396	AK011789	196011	2610100O04Rik	blue	BA-Mod-2
ADCYAP1R1	1.3556	0.581	0.4289	AK013587	41600	2900024I10Rik	blue	BA-Mod-2
dusp28	2.4375	0.5331	0.3822	AK002934	46179	0710001B24Rik	blue	BA-Mod-2
H2-D1	0.5789	0.4496	0.4309	M34961	196214	H2-L	blue	BA-Mod-2
SCYL1	1.1642	0.4861	0.3756	NM_023912	182396	Ntkl	blue	BA-Mod-2
AMN	1.1202	0.4758	0.4322	NM_033603	197639	Amn	blue	BA-Mod-2
SKI	1.046	0.3329	0.2669	AK019148	197663	2610001A11Rik	blue	BA-Mod-2
STK32C	3.2995	1.2351	0.9363	NM_021302	65336	LOC57740	blue	BA-Mod-2
CBX6	1.0145	0.5994	0.4982	AK017510	180587	5730406O18Rik	blue	BA-Mod-2
SLTM	0.4186	2.0769	2.4138	AK011815	218566	5730555F13Rik	blue	BA-Mod-2
Amy1	0.1721	2.2584	2.3902	AK021078	181446	C030014B17Rik	blue	BA-Mod-2
TMED2	1.1163	0.4251	0.4022	NM_019770	196449	Rnp24-pending	blue	BA-Mod-2
NCDN	0.9065	0.4205	0.3585	NM_011986	206206	Ncdn-pending	blue	BA-Mod-2
NCLN	1.3644	0.5255	0.4956	BC019501	45099	3100002P13Rik	blue	BA-Mod-2
FAM65A	0.7817	0.389	0.3244	BC006820	41261	2310066E14Rik	blue	BA-Mod-2
RSRP1	0.4365	0.7333	0.7552	AK003799	195124	D4Wsu53e	blue	BA-Mod-2
HACD3	1.1163	0.4252	0.3106	Z97207	200509	Hspc121-pending	blue	BA-Mod-2
AK015358	0.8426	0.4191	0.3826	AK015358	212741		blue	BA-Mod-2
EIF3H	1.0776	0.4592	0.445	NM_080635	183083	Eif3s3	blue	BA-Mod-2
SERPINI1	0.4684	1.2891	1.4958	NM_009250	41560	Serpini1	blue	BA-Mod-2
EMC2	0.2797	1.4985	1.0338	NM_025736	464	4921531G14Rik	brown	BA-Mod-3
AI447318	0.1667	2.0127	1.0671	BC011531	1279	AI447318	brown	BA-Mod-3
C1D	0.2571	1.2058	0.7893	NM_020558	2485	C1d-pending	brown	BA-Mod-3
CCT4	0.9022	2.8722	2.215	NM_009837	6821	Cct4	brown	BA-Mod-3
RNF13	0.3325	2.0642	1.4469	AF037205	9326	Rnf13	brown	BA-Mod-3
DCAF7	0.8693	2.1806	1.6835	AK011714	9671	2610037L01Rik	brown	BA-Mod-3
DNAJC1	0.5443	5.28	2.7933	NM_007869	18237	Dnajc1	brown	BA-Mod-3
FNBP4	0.4859	2.0018	1.3579	NM_018828	745	Fnbp4	brown	BA-Mod-3
ABCD3	1.0153	2.1412	1.6634	BC009119	1519	Abcd3	brown	BA-Mod-3
BANP	0.9035	2.1804	1.545	NM_016812	3594	Banp	brown	BA-Mod-3
SARNP	0.5379	2.3796	1.4166	NM_025364	10278	1110005A23Rik	brown	BA-Mod-3
TMEM86A	0.7513	3.1772	1.921	AK007864	27338	1810054O13Rik	brown	BA-Mod-3
TMA16	0.4405	1.0975	0.8465	NM_025465	27421	1810029B16Rik	brown	BA-Mod-3
ATP13A1	0.7415	3.566	2.3968	AB035381	27518		brown	BA-Mod-3
TIA1	0.3895	2.5634	1.8165	NM_011585	2291	Tia1	brown	BA-Mod-3
DAGLB	0.7627	0.4009	0.5271	BC016105	6724		brown	BA-Mod-3
POLR3K	0.5446	2.2154	1.5804	NM_025901	22358	1500004O14Rik	brown	BA-Mod-3
AXIN1	0.7837	0.4191	0.545	AF009011	23684	Axin	brown	BA-Mod-3
ATP6AP2	0.4518	1.7011	1.2568	AK017482	25148	5730403E06Rik	brown	BA-Mod-3
ANAPC4	0.6874	2.7522	1.9084	BC016237	27142	2610306D21Rik	brown	BA-Mod-3
GTF2B	0.9219	2.4112	1.8643	BC016637	27213		brown	BA-Mod-3
ADGRL4	0.348	2.3111	1.4111	AF385682	27242		brown	BA-Mod-3
TRIM41	0.8965	0.466	0.6161	BC020156	794	R75223	brown	BA-Mod-3
SACM1L	0.5357	2.0363	1.3843	NM_030692	796	Sacm1l	brown	BA-Mod-3
PDGFA	1.2122	0.4923	0.7443	NM_008808	2675	Pdgfa	brown	BA-Mod-3
FABP7	0.0259	2.2895	1.2204	NM_021272	3644	Fabp7	brown	BA-Mod-3
endog	1.2281	2.1916	1.827	NM_007931	4449	Endog	brown	BA-Mod-3
NOP58	0.4675	1.7784	1.2956	NM_018868	10303	Nol5	brown	BA-Mod-3
RIF1	0.481	2.2081	1.4038	AK018316	27568	6530403D07Rik	brown	BA-Mod-3
LGALS3BP	0.7151	0.4337	0.5404	NM_011150	3152	Ppicap	brown	BA-Mod-3
UFL1	0.6374	2.238	1.6532	AK007993	23543	1810074P20Rik	brown	BA-Mod-3
DHX15	0.4504	2.2803	1.4373	NM_007839	993	Ddx15	brown	BA-Mod-3
SEMA3E	0.2947	2.1425	1.5521	NM_011348	3730	Sema3e	brown	BA-Mod-3
HLTF	0.1093	2.0812	1.1177	AF165911	3909	Smarca3	brown	BA-Mod-3
LIMD1	1.5039	3.6423	2.7709	NM_013860	10987	Limd1	brown	BA-Mod-3
Tgtp1	0.1932	0.2403	0.2163	NM_011579	15793	Tgtp	brown	BA-Mod-3
PARG	0.4785	1.4137	1.0695	NM_011960	15962	Parg	brown	BA-Mod-3
Pon2	0.995	0.4719	0.6542	NM_008896	22681	Pon2	brown	BA-Mod-3
ZFAND2A	0.934	2.3899	1.8347	AF224494	24521		brown	BA-Mod-3
CUL4B	0.484	1.0415	0.7869	NM_028288	24554	Cul4b	brown	BA-Mod-3
Car11	0.7892	0.3387	0.5588	BC019393	27736	Car11	brown	BA-Mod-3
EPHA7	0.3888	1.9117	1.1466	X79082	4806	Epha7	brown	BA-Mod-3
TAB3	0.4557	1.6197	1.0511	AK014970	24995	4921526G09Rik	brown	BA-Mod-3
ESD	1.2816	2.11	1.8204	NM_016903	1017	Es10	brown	BA-Mod-3
PDGFRA	0.8079	2.6212	1.8542	NM_011058	2924	Pdgfra	brown	BA-Mod-3
SORL1	0.5258	3.396	1.9926	AF031816	5396	Sorl1	brown	BA-Mod-3
METAP2	0.3667	0.5408	0.4555	NM_019648	19170	Metap2	brown	BA-Mod-3
SH3BGRL	0.1531	1.4071	0.8627	AK004519	21446	1190008F14Rik	brown	BA-Mod-3
Zfp644	0.2846	1.6391	1.0114	AK004410	24505	1110068L01Rik	brown	BA-Mod-3
FAM45A	0.4237	1.9383	1.3028	NM_026437	26148	1810055E12Rik	brown	BA-Mod-3
FRMD4B	0.789	3.0853	2.0414	AB042027	27789	C87375	brown	BA-Mod-3
SEPT2	0.478	1.6624	1.169	NM_010891	336	2-Sep	brown	BA-Mod-3
ENG	0.8764	0.2923	0.5534	NM_007932	4851	Eng	brown	BA-Mod-3
SLC30A1	1.0088	0.3572	0.6268	NM_009579	9024	Slc30a1	brown	BA-Mod-3
EIF2S3Y	0.4615	1.4672	1.0785	NM_012011	20831	Eif2s3y	brown	BA-Mod-3
MTMR1	0.6312	2.3855	1.6187	NM_016985	20838	Mtmr1	brown	BA-Mod-3
TPBG	1.0188	0.4013	0.6915	NM_011627	20864	Tpbg	brown	BA-Mod-3
DLK2	0.8069	2.0647	1.6428	AB011019	23633	AI413481	brown	BA-Mod-3
GFM1	0.9674	2.1905	1.7834	BC013093	27288	Gfm	brown	BA-Mod-3
VAMP7	0.3654	1.3224	1.0016	AK002825	1517	Sybl1	brown	BA-Mod-3
COPS2	0.1771	1.3361	0.7929	NM_009939	3596	Cops2	brown	BA-Mod-3
TMEM168	0.563	2.0313	1.2685	BC007160	4511	8430437G11Rik	brown	BA-Mod-3
NMD3	0.4735	0.9044	0.7612	BC003842	21062	C87860	brown	BA-Mod-3
ARRDC2	1.4566	2.5022	1.9697	AK014582	24215	4632416I05Rik	brown	BA-Mod-3
IFNAR1	0.9961	3.0997	1.9978	NM_010508	502	Ifnar	brown	BA-Mod-3
AP3M1	0.4264	1.9976	1.2701	BC010667	3256	Ap3m1	brown	BA-Mod-3
DCX	0.3	2.0254	1.447	AB011678	12871	Dcx	brown	BA-Mod-3
UBA3	0.2697	1.457	0.8448	NM_011666	12892	Ube1c	brown	BA-Mod-3
RASGRP2	0.9059	0.4663	0.6639	NM_011242	20884	Rasgrp2	brown	BA-Mod-3
RPP21	1.2702	2.0434	1.6638	NM_026308	27131	0610037N01Rik	brown	BA-Mod-3
NAP1L2	0.4542	0.7207	0.6158	NM_008671	1441	Nap1l2	brown	BA-Mod-3
CYP1B1	0.4935	0.9925	0.7531	NM_009994	4443	Cyp1b1	brown	BA-Mod-3
HSP90B1	0.4463	1.0759	0.7825	NM_011631	4526	Tra1	brown	BA-Mod-3
MTF2	0.4492	3.1046	2.1089	NM_013827	10563	Mtf2	brown	BA-Mod-3
ESCO1	0.2133	2.636	1.4754	BC008220	21177		brown	BA-Mod-3
PEX5	0.7381	0.3365	0.5032	AJ416473	22418	Pex5	brown	BA-Mod-3
SRSF6	0.3501	1.7408	1.0786	BC012039	24042	1210001E11Rik	brown	BA-Mod-3
TMEM68	0.3047	0.5703	0.4746	AK008493	24229	2010300G19Rik	brown	BA-Mod-3
C1GALT1C1	0.3795	2.0487	1.1759	NM_021550	25677	1500002I11Rik	brown	BA-Mod-3
SMARCC1	0.5627	3.5327	2.1201	NM_009211	1050	Smarcc1	brown	BA-Mod-3
SMC2	0.2186	1.9819	1.2446	NM_008017	2999	Fin16	brown	BA-Mod-3
THY1	1.0923	0.4337	0.7293	NM_009382	3951	Thy1	brown	BA-Mod-3
TIMP1	2.0638	0.4909	0.9971	NM_011593	8245	Timp	brown	BA-Mod-3
CAP1	1.2249	0.1653	0.6254	NM_007598	8687	Cap1	brown	BA-Mod-3
CETN3	0.3588	1.1675	0.8396	NM_007684	12481	Cetn3	brown	BA-Mod-3
HNRNPH1	0.4365	0.9964	0.7231	NM_021510	21740	Hnrph1	brown	BA-Mod-3
ORC4	0.4609	1.0036	0.7583	NM_011958	21834	Orc4	brown	BA-Mod-3
SUZ12	0.357	1.8333	1.068	BC003922	21964	AU016842	brown	BA-Mod-3
SKIL	0.3972	1.4885	0.9556	BC004805	23176	9130011J04Rik	brown	BA-Mod-3
MED31	1.1791	2.054	1.636	NM_026068	24602	3110004H13Rik	brown	BA-Mod-3
APIP	1.1617	2.0265	1.6263	NM_019735	24772	Mmrp19-pending	brown	BA-Mod-3
CACYBP	0.3225	1.3114	0.9061	U97327	10702	Cacybp	brown	BA-Mod-3
ACTR6	0.2621	2.2291	1.3559	AK008409	21344	2010200J04Rik	brown	BA-Mod-3
HDAC5	0.7346	0.4171	0.5398	NM_010412	22665	Hdac5	brown	BA-Mod-3
fam208b	0.2203	1.4959	1.0249	BC016423	24443	Gdi3	brown	BA-Mod-3
LIMS2	1.1835	2.7292	2.1352	BC010816	24551		brown	BA-Mod-3
PPAT	0.4525	1.3478	1.0017	AK017664	27743	5730454C12Rik	brown	BA-Mod-3
ADAM10	0.4694	1.4304	1.0757	AK006577	3037	1700031C13Rik	brown	BA-Mod-3
NPM1	0.3751	1.0161	0.7051	NM_008722	6343	Npm1	brown	BA-Mod-3
Gdi2	0.499	0.8379	0.6946	NM_008111	8070	Gdi2	brown	BA-Mod-3
VBP1	0.2523	0.9564	0.7081	NM_011692	8294	Vbp1	brown	BA-Mod-3
CFH	0.2502	1.1797	0.8454	M12660	8655		brown	BA-Mod-3
GMNN	0.7978	2.5629	1.8834	NM_020567	12239	Geminin-pending	brown	BA-Mod-3
MFAP3L	0.2172	2.0193	1.1965	AK017269	23242	5430405D20Rik	brown	BA-Mod-3
EHBP1L1	0.7618	2.9428	1.8648	NM_053252	23607	LOC114601	brown	BA-Mod-3
SLC26A2	0.4046	3.6445	2.5769	NM_007885	24803	Slc26a2	brown	BA-Mod-3
ABHD14B	0.6123	2.0022	1.2947	BC019410	24806	1810013B01Rik	brown	BA-Mod-3
TANK	0.5682	2.7587	1.7116	NM_011529	1803	Tank	brown	BA-Mod-3
UFC1	1.0546	2.3726	1.9422	NM_025388	2815	1110021H02Rik	brown	BA-Mod-3
ZFP30	0.6557	2.3041	1.7341	NM_013705	2927	Zfp30	brown	BA-Mod-3
PPM1A	0.6064	0.3008	0.4005	NM_008910	3766	Ppm1a	brown	BA-Mod-3
TRAPPC8	0.468	1.9942	1.3721	AK017149	3824	5033403J15Rik	brown	BA-Mod-3
Abcb1a	0.3192	1.7664	1.2271	NM_011076	16086	Abcb1a	brown	BA-Mod-3
TXNL1	0.9283	0.3963	0.5986	NM_016792	19169	Txnl	brown	BA-Mod-3
FBXL15	1.1975	2.5558	2.0025	BC016499	19973	0710008C12Rik	brown	BA-Mod-3
CEP19	0.8643	2.0114	1.4212	NM_025892	22990	1500031L02Rik	brown	BA-Mod-3
LZTFL1	0.4463	1.9115	1.2571	NM_033322	24300	Lztfl1	brown	BA-Mod-3
SWT1	0.1983	2.7242	1.6766	AK004803	26639	1200016B10Rik	brown	BA-Mod-3
Zfp160	0.1691	1.5575	0.9435	BC015291	30519		brown	BA-Mod-3
TTBK2	0.4394	1.6343	1.1667	AK012069	33480	2610507N02Rik	brown	BA-Mod-3
BC022960	0.7133	2.7256	1.735	BC022960	103303		brown	BA-Mod-3
TMED5	0.3826	2.1281	1.4732	AK014490	117055	4432412D15Rik	brown	BA-Mod-3
P3H3	0.8172	2.2319	1.7156	NM_013534	35708	Grcb	brown	BA-Mod-3
IL1RAPL1	0.5093	2.2069	1.5605	AK018225	121680	6330532G10Rik	brown	BA-Mod-3
4921509J17Rik	0.6624	2.1841	1.6248	AK018230	122472	6330544N02Rik	brown	BA-Mod-3
PKP4	1.0635	0.4826	0.7744	BC004592	153748	5031422I09Rik	brown	BA-Mod-3
CDH10	0.5366	2.7726	1.7099	AK021064	159897	C030011H18Rik	brown	BA-Mod-3
fjx1	1.0301	0.4954	0.7741	NM_010218	29730	Fjx1	brown	BA-Mod-3
PPIL4	0.4844	1.6348	1.1728	AK014406	38927	3732410E19Rik	brown	BA-Mod-3
MME	1.0037	2.0268	1.5624	NM_008604	38931	Mme	brown	BA-Mod-3
POU3F2	0.5005	2.2332	1.4381	AK020487	153177	9430075J19Rik	brown	BA-Mod-3
EFR3A	0.698	2.0275	1.4547	BC007482	29805	C920006C10Rik	brown	BA-Mod-3
CRLF3	0.8171	2.234	1.5469	NM_018776	33962	Crlf3	brown	BA-Mod-3
Gas5	0.4182	1.6334	1.0802	NM_013525	35844	Gas5	brown	BA-Mod-3
TEKT5	0.7384	0.3777	0.5465	AK014352	142181	3300001K11Rik	brown	BA-Mod-3
SLIT2	1.0399	2.0299	1.5654	AF144628	34584	Slit2	brown	BA-Mod-3
ASCC2	0.8837	2.0494	1.5597	AK011671	29226	2610034L15Rik	brown	BA-Mod-3
DDX10	0.4665	1.5129	1.1598	AK019495	133560	Ddx10	brown	BA-Mod-3
MBOAT7	0.6628	0.4043	0.4938	AK019981	29984	5730589L02Rik	brown	BA-Mod-3
TIAL1	0.4136	1.7133	1.2235	AK020218	41057	5330433G13Rik	brown	BA-Mod-3
2900084O13Rik	0.3389	3.4395	2.0911	AK013822	158938	2900084O13Rik	brown	BA-Mod-3
NEMF	0.3019	1.9655	1.4122	AK016662	28959	Sdccag1	brown	BA-Mod-3
KIF5A	0.6266	0.3403	0.448	NM_008447	30355	Kif5a	brown	BA-Mod-3
LCOR	0.4941	2.0645	1.4699	AK014072	30876	3110023F06Rik	brown	BA-Mod-3
CYCS	0.8746	2.2601	1.6786	NM_007808	35389	Cycs	brown	BA-Mod-3
2900019E01Rik	0.6595	2.3764	1.5229	AK013555	154245	2900019E01Rik	brown	BA-Mod-3
SMARCA5	0.4545	2.0448	1.3007	AK016949	154531	4933427E24Rik	brown	BA-Mod-3
GAL3ST1	0.9445	3.045	2.0903	NM_016922	103414	Gcst	brown	BA-Mod-3
PSIP1	0.2528	2.0719	1.3669	AJ308965	28287	AA408851	brown	BA-Mod-3
MPP2	0.9526	0.4628	0.6188	NM_016695	36242	Mpp2	brown	BA-Mod-3
olig1	1.1574	2.2509	1.8541	AB038696	39300	Olig1	brown	BA-Mod-3
4921509J17Rik	0.3579	2.8412	1.8578	AK014853	39330	4921509J17Rik	brown	BA-Mod-3
mplkip	0.6451	2.1787	1.4145	AK021189	38254	C330007M08Rik	brown	BA-Mod-3
CFAP97	0.9217	0.4506	0.6436	NM_025747	133623	4933411K20Rik	brown	BA-Mod-3
5830468K08Rik	0.6061	2.1463	1.3781	AK018043	135912	5830468K08Rik	brown	BA-Mod-3
USP25	0.4653	1.5672	1.0578	NM_013918	40986	Usp25	brown	BA-Mod-3
RSF1	0.4202	1.0804	0.7605	AK021117	132152	C030033M12Rik	brown	BA-Mod-3
PHF6	0.7185	2.4908	1.847	AK012211	148805	2700007B13Rik	brown	BA-Mod-3
SLC44A1	1.0605	2.5936	1.8272	BC010258	30015	AW547365	brown	BA-Mod-3
ST6GALNAC5	0.7127	2.4851	1.6437	AB028840	40915	Siat7e	brown	BA-Mod-3
GABRB2	0.3761	2.0108	1.2544	AK021098	133218	C030021G16Rik	brown	BA-Mod-3
LYSMD3	0.4346	1.6544	1.2226	NM_030257	155880	BC003322	brown	BA-Mod-3
CBWD1	0.4381	2.1051	1.2545	BC018472	46542	AV349248	brown	BA-Mod-3
ACBD5	0.4352	1.262	0.9859	AK005001	181973	1300014E15Rik	brown	BA-Mod-3
RBFOX3	0.8544	0.4537	0.6087	AF229056	215126		brown	BA-Mod-3
CHSY3	0.9294	2.5376	1.7955	AK019528	84007	4833446K15Rik	brown	BA-Mod-3
FRA10AC1	0.4467	1.2096	0.9634	AK017666	85629	5730455O13Rik	brown	BA-Mod-3
4833422B07Rik	0.6244	2.2568	1.4566	AK014748	206828	4833422B07Rik	brown	BA-Mod-3
SIN3B	1.0733	2.0976	1.6872	AK013202	86820	2810430C10Rik	brown	BA-Mod-3
ERBIN	0.4528	1.3645	1.0513	NM_021563	45357	Erbb2ip	brown	BA-Mod-3
LARP7	0.9007	2.1611	1.7197	BC020127	46641		brown	BA-Mod-3
ANKRD42	0.7304	2.3482	1.5577	AK016847	73248	4933417L02Rik	brown	BA-Mod-3
MOB4	0.4199	1.9116	1.1541	AK011829	176601	2610109B12Rik	brown	BA-Mod-3
SNRNP48	0.483	2.2137	1.4446	AK004216	196130	1110050F08Rik	brown	BA-Mod-3
MCU	1.1084	0.4888	0.747	AK008216	69732	2010012O16Rik	brown	BA-Mod-3
NUDT3	1.0215	0.3464	0.6134	NM_019837	144699	Nudt3	brown	BA-Mod-3
CSNK1G1	0.9555	2.1814	1.6325	AK018639	66616	9130020E21Rik	brown	BA-Mod-3
RNF150	0.6996	3.1437	1.9354	AK021144	66737	C030044C12Rik	brown	BA-Mod-3
TMEFF1	0.6861	0.4906	0.563	AJ400622	41772	Tmeff1	brown	BA-Mod-3
cep83	0.4211	2.5453	1.6005	AK015007	67339	4921537D05Rik	brown	BA-Mod-3
TMEM128	1.3741	2.0057	1.2889	NM_025480	26765	2810021O14Rik	cyan	BA-Mod-4
gk	1.4209	2.4523	1.3065	NM_008194	3242	Gyk	cyan	BA-Mod-4
CITED2	0.8911	0.4904	0.985	Y15163	9524	Cited2	cyan	BA-Mod-4
NKIRAS2	1.4329	2.0891	1.324	AK010371	10586	2410003M04Rik	cyan	BA-Mod-4
Nat8f4	1.607	5.68	1.2352	NM_029331	24454	1700019G17Rik	cyan	BA-Mod-4
SLC25A13	1.3683	2.088	1.2084	NM_015829	24513	Slc25a13	cyan	BA-Mod-4
FNDC3B	0.8036	2.018	0.585	AK005500	38832	1600019O04Rik	cyan	BA-Mod-4
NOL11	1.1487	2.0317	1.054	BC004785	28855	1500002M01Rik	cyan	BA-Mod-4
BRINP1	1.0626	0.458	1.1768	NM_019967	103776	Dbccr1	cyan	BA-Mod-4
CDK5RAP1	1.1807	2.3326	0.9211	NM_025876	74138	2310066P17Rik	cyan	BA-Mod-4
DIMT1	0.4136	2.1839	1.2019	AK011544	9563	1500031M22Rik	green	BA-Mod-5
CLK2	0.8515	2.8051	1.6277	NM_007712	18268	Clk2	green	BA-Mod-5
MAP1B	0.298	0.4782	0.3619	NM_008634	4323	Mtap1b	green	BA-Mod-5
BLNK	1.2589	3.03	1.9945	Y17159	9749	Ly57	green	BA-Mod-5
Srp54a	0.3166	1.0999	0.5735	NM_011899	12848	Srp54	green	BA-Mod-5
Car4	0.6852	0.4173	0.5694	NM_007607	1641	Car4	green	BA-Mod-5
MRPL40	1.4238	2.1321	1.6646	NM_010922	20918	Nlvcf	green	BA-Mod-5
Zfp40	0.6383	3.5238	1.4709	NM_009555	21025	Zfp40	green	BA-Mod-5
YME1L1	0.4457	0.6493	0.5091	NM_013771	23335	Yme1l1	green	BA-Mod-5
YY1	0.72	2.0074	1.1964	NM_009537	3868	Yy1	green	BA-Mod-5
LRRN1	1.0509	2.0858	1.4312	NM_008516	4640	Lrrn1	green	BA-Mod-5
PIBF1	0.3784	1.9293	1.0508	AK006060	22835	1700017E21Rik	green	BA-Mod-5
SETD2	0.3152	1.4042	0.7218	AK009337	27689	AA118373	green	BA-Mod-5
GRPR	0.2707	3.1601	1.3713	NM_008177	4687	Grpr	green	BA-Mod-5
BMI1	0.2487	2.3089	1.21	M64279	7719	Bmi1	green	BA-Mod-5
UNC45A	0.7188	0.4505	0.6368	BC004717	21287	AW538196	green	BA-Mod-5
MMRN1	1.3054	2.0047	1.6067	AK014984	22904	4921530G03Rik	green	BA-Mod-5
Zfp758	0.358	2.1781	1.0061	BC021442	3347		green	BA-Mod-5
INTS6	0.4663	1.2586	0.7277	NM_008715	4173	Ddx26	green	BA-Mod-5
SLC6A13	0.9768	2.1494	1.3939	BC023117	25180		green	BA-Mod-5
COL4A3BP	0.2256	2.1813	1.1307	AK020301	24125	9230101K08Rik	green	BA-Mod-5
TIGD2	0.5922	2.447	1.3172	AK019456	25843	3632410O17Rik	green	BA-Mod-5
AKAP12	0.8472	0.3191	0.6302	NM_031185	27481	Akap12	green	BA-Mod-5
ZMYM4	0.4952	3.6666	1.6793	AK018207	27512	6330503C17Rik	green	BA-Mod-5
TNFAIP8L1	1.7705	3.4676	2.2332	NM_025566	2312	2600017J23Rik	green	BA-Mod-5
KIF5B	0.3402	0.7901	0.5224	NM_008448	3380	Kif5b	green	BA-Mod-5
MRPS15	1.2473	2.5883	1.7749	NM_025544	25143	Mprs15	green	BA-Mod-5
NUMA1	1.2781	2.1909	1.5799	BC006631	27259	AA764025	green	BA-Mod-5
2610005L07Rik	0.3357	1.9766	0.8598	BC007164	1571	2610005L07Rik	green	BA-Mod-5
GPR143	0.8753	2.4253	1.5422	NM_010951	5157	Oa1	green	BA-Mod-5
CLINT1	0.8943	2.0361	1.259	BC004080	24036	AI642036	green	BA-Mod-5
MATR3	0.2742	0.4646	0.3548	NM_010771	25575	Matr3	green	BA-Mod-5
mbd6	1.372	3.1292	2.0132	NM_033072	27443	D10Wsu93e	green	BA-Mod-5
NLN	1.0945	2.354	1.5159	BC016224	23172	4930472G13Rik	green	BA-Mod-5
SRRM1	0.6809	0.4837	0.6198	NM_016799	1963	Srrm1	green	BA-Mod-5
SLC2A3	0.6536	0.474	0.5981	NM_011401	3726	Slc2a3	green	BA-Mod-5
SMC3	0.2913	1.1016	0.5374	AF141294	14910	Cspg6	green	BA-Mod-5
SCGB3A1	0.9224	2.4024	1.5038	NM_054037	22802	Utgrp2-pending	green	BA-Mod-5
Zfp654	0.2189	1.5722	0.763	AK007382	25960	1810008K20Rik	green	BA-Mod-5
CCDC53	1.1434	2.2509	1.5649	AK013835	3012	2900091E11Rik	green	BA-Mod-5
STK16	0.9817	2.4324	1.5275	NM_011494	17461	Stk16	green	BA-Mod-5
Zfp105	1.0595	2.1334	1.3669	NM_009544	20430	Zfp105	green	BA-Mod-5
1810009A15Rik	1.1771	2.2331	1.5808	NM_025463	1915	1810009A15Rik	green	BA-Mod-5
IFT74	0.2221	4.0507	1.8763	NM_026319	24494	1700029H06Rik	green	BA-Mod-5
RNGTT	0.5961	2.6137	1.2538	NM_011884	26153	Rngtt	green	BA-Mod-5
SELT	0.4089	1.1275	0.7098	BC019936	28026		green	BA-Mod-5
TMEM161B	0.4903	1.2843	0.7219	AK013305	33424	2810446P07Rik	green	BA-Mod-5
CAAP1	0.4767	2.0032	1.0599	BC020067	35170	5830433M19Rik	green	BA-Mod-5
4930402H24Rik	0.9646	2.2111	1.3227	AK015050	150399	4930402H24Rik	green	BA-Mod-5
TAOK1	0.2696	0.8837	0.5369	BC019960	28277	2810468K05Rik	green	BA-Mod-5
RALGPS2	0.8849	2.0045	1.2862	AK008856	28376	2210408F11Rik	green	BA-Mod-5
COL9A3	0.4441	1.5728	0.8619	AF349718	141312	Col9a3	green	BA-Mod-5
9530068E07Rik	1.0209	2.0109	1.471	BC006957	138544	Igk-V4	green	BA-Mod-5
VPS29	1.1638	2.0865	1.5156	NM_019780	28356	Vps29	green	BA-Mod-5
BNIP3L	0.7038	2.178	1.1589	AY057069	29820	Bnip3l	green	BA-Mod-5
PDGFC	1.1411	2.8153	1.8092	NM_019971	40268	Pdgfc	green	BA-Mod-5
5930409G06Rik	1.1153	2.2027	1.4985	AK020028	125475	5930409G06Rik	green	BA-Mod-5
BC002059	0.7154	2.2288	1.1278	BC002059	130624		green	BA-Mod-5
Fam183b	1.0695	2.4099	1.5536	AK013920	148740	3100002J23Rik	green	BA-Mod-5
TMEM50B	1.3776	2.1951	1.7337	BC004841	29987	B230114J08Rik	green	BA-Mod-5
SPPL2A	0.4354	1.7593	0.9653	BC016267	28810		green	BA-Mod-5
PHIP	0.2883	2.6293	1.0807	AK012667	28871	2810004D21Rik	green	BA-Mod-5
PIGT	0.8414	0.4531	0.7292	AK019717	28228	4930534E15Rik	green	BA-Mod-5
BAG3	1.0309	0.4908	0.8042	NM_013863	28373	Bag3	green	BA-Mod-5
HERPUD1	1.101	0.4372	0.803	NM_022331	29151	Herpud1	green	BA-Mod-5
EBNA1BP2	1.0043	2.2766	1.5933	AK007491	29906	Ebp2	green	BA-Mod-5
TSFM	0.1337	1.2275	0.6391	AK020437	159898	9430024O13Rik	green	BA-Mod-5
5033419P20Rik	0.5537	3.0839	1.389	BC003265	153618	5033419P20Rik	green	BA-Mod-5
NAA15	0.211	0.7332	0.4352	NM_053089	28256	Narg1-pending	green	BA-Mod-5
NRGN	0.7937	0.4314	0.6648	NM_022029	29857	Nrgn	green	BA-Mod-5
CPOX	0.4963	2.1819	1.0559	NM_007757	35820	Cpo	green	BA-Mod-5
Ing3	0.9166	2.5461	1.4038	AK004978	39999	Ing3	green	BA-Mod-5
CDH10	0.5982	2.1745	1.3036	AF183946	40247	Cdh10	green	BA-Mod-5
BMPER	1.2633	2.0668	1.5471	AK014221	127046	3110056H04Rik	green	BA-Mod-5
NNAT	0.4641	1.5366	0.8382	NM_010923	140956	Nnat	green	BA-Mod-5
LSM1	0.9541	2.2595	1.5111	BC021460	30198	2810025O06Rik	green	BA-Mod-5
ZHX1	0.4684	1.3071	0.7972	NM_009572	37216	Zhx1	green	BA-Mod-5
Zfp979	0.7305	2.0106	1.2131	AK011986	40657	2610305D13Rik	green	BA-Mod-5
TMEM110	1.1104	2.0676	1.4052	AK009341	143025	2310014H19Rik	green	BA-Mod-5
ETV5	0.8342	0.4473	0.6577	NM_023794	155708	8430401F14Rik	green	BA-Mod-5
5830408B19Rik	0.342	2.263	0.9173	AK017909	108588	5830408B19Rik	green	BA-Mod-5
TCEA1	0.5999	3.536	1.7151	M18209	218669	Tcea1	green	BA-Mod-5
MPP6	1.0363	2.0779	1.3715	NM_019939	41288	Mpp6	green	BA-Mod-5
NDUFA4	0.9572	2.069	1.3726	AK005084	41926	Ndufa4	green	BA-Mod-5
MIR99AHG	0.79	2.9797	1.3775	AK021336	169686	D730043B02Rik	green	BA-Mod-5
smek2	0.3534	2.2227	1.1208	BC006870	197564	AW011752	green	BA-Mod-5
ALKBH8	0.3502	1.5604	0.8763	AK016188	65678	4930562C03Rik	green	BA-Mod-5
NAP1L3	0.4079	1.0601	0.6774	BC020176	71004		green	BA-Mod-5
SGK3	0.4751	1.4201	0.8987	BC018363	78106		green	BA-Mod-5
SECISBP2	1.0668	2.0899	1.5259	AK008918	46606	2210413N07Rik	green	BA-Mod-5
SLF1	0.9704	3.8257	2.1476	AK012253	44754	2700017A04Rik	green	BA-Mod-5
BCKDHB	1.9644	2.1032	1.2973	L16992	12819	Bckdhb	greenyellow	BA-Mod-6
TBR1	0.8696	0.6321	2.3264	NM_009322	14158	Tbr1	greenyellow	BA-Mod-6
CD14	1.3968	0.5124	5.9375	NM_009841	3460	Cd14	greenyellow	BA-Mod-6
TNFAIP6	0.9843	0.6976	2.3649	NM_009398	3509	Tnfip6	greenyellow	BA-Mod-6
NPTX2	1.3541	0.5537	4.0872	NM_016789	10099	Nptx2	greenyellow	BA-Mod-6
CXCL1	1.5557	1.1952	3.0563	NM_008176	21013	Gro1	greenyellow	BA-Mod-6
Ifi47	0.367	0.3465	0.5018	NM_008330	24769	Ifi47	greenyellow	BA-Mod-6
TM4SF1	1.3226	1.0871	2.2285	NM_008536	856	Tm4sf1	greenyellow	BA-Mod-6
ARL4D	0.8006	0.4505	2.1934	NM_025404	5376	1110036H21Rik	greenyellow	BA-Mod-6
IER3	1.2086	0.9504	3.0092	X67644	25613	Ier3	greenyellow	BA-Mod-6
pcsk1	0.9111	0.5247	2.2485	NM_013628	1333	Pcsk1	greenyellow	BA-Mod-6
Ina	1.3208	0.9308	3.3948	NM_010563	2496	Ina	greenyellow	BA-Mod-6
CHORDC1	0.7263	0.7667	0.4863	NM_025844	29138	Chordc1	greenyellow	BA-Mod-6
kras	0.4893	0.2433	1.5907	BC004642	31530		greenyellow	BA-Mod-6
DSTN	1.2238	0.9966	2.2702	NM_019771	28919	Dstn	greenyellow	BA-Mod-6
TIMM44	0.9133	0.3144	3.0498	U69898	142257	Timm44	greenyellow	BA-Mod-6
SOX21	0.6423	0.7048	0.347	AY069926	70950		greenyellow	BA-Mod-6
Myo1f	1.0647	0.8671	2.2149	NM_008660	42019	Myo1f	greenyellow	BA-Mod-6
HIVEP3	0.6258	1.3951	5.4115	NM_010657	1274	Krc	magenta	BA-Mod-7
GADD45G	0.4621	0.6029	3.0811	NM_011817	9653	Gadd45g	magenta	BA-Mod-7
BDNF	0.4642	0.5742	4.5373	NM_007540	1442	Bdnf	magenta	BA-Mod-7
SRPK2	0.6957	0.6803	0.4627	BC020178	8709	Srpk2	magenta	BA-Mod-7
ERRFI1	0.7309	1.0989	2.7374	AK004851	21679	1300002F13Rik	magenta	BA-Mod-7
DUSP6	0.329	0.7809	3.4185	NM_026268	1791	Dusp6	magenta	BA-Mod-7
JUNB	0.4528	0.4998	1.9641	NM_008416	1167	Junb	magenta	BA-Mod-7
CYR61	0.3801	0.5955	3.963	NM_010516	1231	Cyr61	magenta	BA-Mod-7
PTGS2	0.265	0.4349	7.3915	NM_011198	3137	Ptgs2	magenta	BA-Mod-7
CHRNG	1.3587	1.4769	2.1683	NM_009604	2810	Chrng	magenta	BA-Mod-7
RPS7	1.2654	1.4375	2.7784	NM_011300	5281	Rps7	magenta	BA-Mod-7
PCNX4	0.4925	0.822	3.0989	AK007829	11233	1810048J11Rik	magenta	BA-Mod-7
FOSB	0.4906	0.2302	3.5026	NM_008036	26091	Fosb	magenta	BA-Mod-7
EGR2	0.2711	0.4321	5.2852	X06746	1353	Egr2	magenta	BA-Mod-7
SYT4	0.4764	0.6061	1.1702	NM_009308	2446	Syt4	magenta	BA-Mod-7
COL4A1	1.3463	1.3271	2.1867	J04694	738	Col4a1	magenta	BA-Mod-7
ATF3	0.1738	0.1623	3.2367	BC019946	2706	Atf3	magenta	BA-Mod-7
ARC	0.1948	0.152	1.9282	NM_018790	25405	Arc	magenta	BA-Mod-7
FOS	0.2172	0.3287	3.0585	NM_010234	5043	Fos	magenta	BA-Mod-7
GPR19	1.3216	1.0185	4.339	NM_008157	4787	Gpr19	magenta	BA-Mod-7
INHBA	0.3263	0.3754	5.2757	NM_008380	8042	Inhba	magenta	BA-Mod-7
nfkbiz	0.4462	1.3104	7.8458	NM_030612	3732	Mail-pending	magenta	BA-Mod-7
PLSCR1	1.1447	1.0491	2.2263	NM_011636	14627	Plscr1	magenta	BA-Mod-7
SERPINE1	1.4406	1.3985	2.8036	NM_008871	1263	Serpine1	magenta	BA-Mod-7
HS3ST1	1.6828	1.8387	3.1426	NM_010474	12559	Hs3st1	magenta	BA-Mod-7
POMC	0.1086	0.1946	3.4017	NM_008895	21878	Pomc1	magenta	BA-Mod-7
CTGF	0.8253	0.6333	2.7914	NM_010217	1810	Ctgf	magenta	BA-Mod-7
DUSP4	0.3403	0.2936	1.6446	AK012530	153803	2700078F24Rik	magenta	BA-Mod-7
ASB17	0.5409	0.5394	0.4266	NM_025758	116960	4933436O18Rik	magenta	BA-Mod-7
FBXO33	0.634	0.986	2.9126	BC020022	40299	5730501N20Rik	magenta	BA-Mod-7
ARPP21	0.9742	1.0376	2.736	AK002950	32794	0710001E13Rik	magenta	BA-Mod-7
4921506L19Rik	0.0037	0.6616	5.5323	AK014826	158451	4921506L19Rik	magenta	BA-Mod-7
EXO5	0.9849	0.9654	0.4888	AK014134	151436	3110037I16Rik	magenta	BA-Mod-7
RGS2	0.5428	0.9024	2.9437	NM_009061	28262	Rgs2	magenta	BA-Mod-7
1500004A13Rik	2.4538	2.4036	1.2201	AK017268	126870	5430404N14Rik	magenta	BA-Mod-7
1700040L02Rik	1.1782	1.3478	3.4319	AK006661	141830	1700040L02Rik	magenta	BA-Mod-7
CDC42EP3	0.6944	0.858	2.3065	NM_026514	140601	3200001F04Rik	magenta	BA-Mod-7
RASL11A	1.0863	1.0056	2.8526	AK004371	40982	1110065D03Rik	magenta	BA-Mod-7
4921525D07Rik	0.5919	0.9759	2.611	AK014965	158477	4921525D07Rik	magenta	BA-Mod-7
AVPI1	1.019	1.3272	2.7522	AK009243	30060	2310008N12Rik	magenta	BA-Mod-7
Arf4l	0.6999	0.5127	2.3148	NM_031160	160371	Arf4l	magenta	BA-Mod-7
MAS1	1.0974	1.1708	4.3163	AK015036	57182	Mas1	magenta	BA-Mod-7
PPM1D	1.2332	1.2685	2.2195	NM_016910	45609	Ppm1d	magenta	BA-Mod-7
GNPTAB	0.7843	0.7989	0.4733	L36434	67919	Mafb	magenta	BA-Mod-7
EGR4	0.31	0.2958	5.8403	NM_020596	44137	Egr4	magenta	BA-Mod-7
EGR1	0.354	0.3742	2.7912	M22326	181959	Egr1	magenta	BA-Mod-7
SAP30	1.0722	1.114	2.7725	NM_021788	196503	Sap30	magenta	BA-Mod-7
NTS	1.1109	1.0763	7.0081	NM_024435	64201	5033428E16Rik	magenta	BA-Mod-7
RND3	0.588	0.9442	3.0509	NM_028810	46497	Arhe	magenta	BA-Mod-7
UNC13D	1.706	2.0738	1.4063	AK011827	23648	2610108D09Rik	midnightblue	BA-Mod-8
RBBP6	0.4468	0.8419	0.1043	U28789	4480	Rbbp6	midnightblue	BA-Mod-8
DNAJB5	0.6847	0.3829	0.9721	NM_019874	20437	Dnajb5	midnightblue	BA-Mod-8
CTDP1	0.7284	0.4327	1.0071	AK016213	10223	4930563P03Rik	midnightblue	BA-Mod-8
ADCYAP1	1.1705	0.4579	1.7067	D14716	3407	Adcyap1	midnightblue	BA-Mod-8
CEBPD	1.7235	1.0374	2.3765	NM_007679	4639	Cebpd	midnightblue	BA-Mod-8
PDYN	1.5565	0.8604	2.3069	AF026537	6239	Pdyn	midnightblue	BA-Mod-8
MYT1L	0.4756	0.5807	0.3812	AK013847	154491	2900093J19Rik	midnightblue	BA-Mod-8
CCL3	0.4667	1.9133	4.2607	NM_011337	1282	Scya3	pink	BA-Mod-9
EXT1	0.7668	1.4067	2.5125	NM_010162	1424	Ext1	pink	BA-Mod-9
KCNJ8	2.2377	3.0441	4.4153	NM_008428	1482	Kcnj8	pink	BA-Mod-9
COL1A2	0.4168	0.768	1.3722	NM_007743	4482	Col1a2	pink	BA-Mod-9
ANPEP	0.3615	3.0874	9.9292	NM_008486	4487	Anpep	pink	BA-Mod-9
PAM	0.588	0.5259	0.3903	NM_013626	5121	Pam	pink	BA-Mod-9
ACSS1	1.1257	1.6149	2.5359	NM_080575	7044	Acas2	pink	BA-Mod-9
GRAMD1A	1.1474	1.4531	2.1563	NM_027898	27366	1300003M23Rik	pink	BA-Mod-9
PER2	0.6407	1.1132	2.1291	NM_011066	8471	Per2	pink	BA-Mod-9
Magoh	0.4879	1.1537	2.1294	NM_010760	808	Magoh	pink	BA-Mod-9
ATP6V0A2	1.4486	1.8416	2.6128	NM_011596	1158	Tj6	pink	BA-Mod-9
KIF3A	0.7748	0.6436	0.4034	NM_008443	4635	Kif3a	pink	BA-Mod-9
STAT4	0.7274	1.0757	2.1408	NM_011487	1550	Stat4	pink	BA-Mod-9
LXN	1.3096	1.6014	2.097	NM_016753	2632	Lxn	pink	BA-Mod-9
GALC	0.7217	0.5481	0.2848	NM_008079	5120	Galc	pink	BA-Mod-9
mark1	1.0849	1.4967	2.2323	AF453686	7445	AW491150	pink	BA-Mod-9
EPHA4	0.49	0.7111	1.0444	NM_007936	3249	Epha4	pink	BA-Mod-9
KLF4	0.4999	1.2602	2.6395	NM_010637	4325	Klf4	pink	BA-Mod-9
TSC22D2	0.6263	1.0767	2.4965	AK007760	25223	1810043J12Rik	pink	BA-Mod-9
TINF2	1.024	1.385	2.1004	AF214013	3680	D14Wsu146e	pink	BA-Mod-9
VIM	1.2586	1.4868	2.0871	NM_011701	7	Vim	pink	BA-Mod-9
hspa1b	0.3883	0.5845	1.0822	M12573	6388	Hsp70-1	pink	BA-Mod-9
TFDP1	0.8244	0.672	0.4449	NM_009361	925	Tfdp1	pink	BA-Mod-9
MEST	0.7697	1.2209	2.3472	NM_008590	1089	Mest	pink	BA-Mod-9
DDIT4	0.7035	0.5901	0.4343	AK017926	21697	5830413E08Rik	pink	BA-Mod-9
BTG2	0.0684	0.4192	1.3551	NM_007570	903	Btg2	pink	BA-Mod-9
PFKFB3	0.9091	1.5864	3.0536	AF294617	19669		pink	BA-Mod-9
ELL2	0.4468	1.2085	3.289	BC006925	21288		pink	BA-Mod-9
CXADR	0.4192	0.5953	0.8829	AK011900	28878	2610206D03Rik	pink	BA-Mod-9
PELI1	0.5152	1.2974	2.4074	NM_023324	28957	Peli1	pink	BA-Mod-9
B230216N24Rik	0.3741	1.3325	3.044	AK021003	126391	B230216N24Rik	pink	BA-Mod-9
nkx6-2	1.0058	1.2521	2.003	AK008173	28308	Nkx6-2	pink	BA-Mod-9
DYRK3	0.8797	1.7305	3.0627	BC006704	39299		pink	BA-Mod-9
HCFC2	0.7944	1.2527	2.0118	AK018461	127405	1700129L13Rik	pink	BA-Mod-9
TMEM47	0.6195	0.5762	0.4835	AB041540	154610		pink	BA-Mod-9
KIF24	0.7302	1.5507	3.1658	AK020445	159885	9430029L23Rik	pink	BA-Mod-9
TNFRSF12A	0.9112	1.2944	2.2425	NM_013749	28518	Fn14-pending	pink	BA-Mod-9
H60c	1.0943	0.8334	0.467	AK014573	133789	4632413I24Rik	pink	BA-Mod-9
OCEL1	2.7161	1.8924	0.5708	BC019407	29321	9430098E02Rik	pink	BA-Mod-9
MAU2	1.0128	0.8585	0.4706	AK018662	103542	9130404D08Rik	pink	BA-Mod-9
2510009E07Rik	0.8056	1.903	3.5408	AK010940	29294	2510009E07Rik	pink	BA-Mod-9
PLEKHF2	1.3082	1.6087	2.0659	BC016134	34351	AA673237	pink	BA-Mod-9
ING2	0.824	1.704	4.8037	NM_023503	45221	Ing1l	pink	BA-Mod-9
MLST8	1.0206	0.8349	0.3866	BC015279	41326	Gbl-pending	pink	BA-Mod-9
BCAR3	0.8722	1.5616	3.045	NM_013867	45815	Bcar3	pink	BA-Mod-9
KLF6	0.7689	1.3172	2.7568	BC020042	196627	Copeb	pink	BA-Mod-9
CARNS1	1.2507	1.4619	2.0171	BC019736	74677	AI790298	pink	BA-Mod-9
KDM2B	1.026	0.8436	0.4639	AF176524	86406	Fbxl10	pink	BA-Mod-9
GPRC5D	1.2248	1.4483	2.189	NM_053118	49902	Gprc5d	pink	BA-Mod-9
NUTF2	0.8843	0.7939	0.4942	BC003955	196148	2700067I02Rik	pink	BA-Mod-9
ATRX	0.6674	0.5806	0.4612	AK014663	200390	4833408C14Rik	pink	BA-Mod-9
FAM160B1	0.6569	1.5133	2.907	BC023048	218526		pink	BA-Mod-9
NOCT	0.7308	1.1117	2.2102	U70139	86541	Ccr4	pink	BA-Mod-9
PRKAA2	0.8028	1.166	2.404	AK009231	48638	2310008I11Rik	pink	BA-Mod-9
CAMK2B	0.6045	0.4358	0.5803	NM_007595	4857	Camk2b	purple	BA-Mod-10
CPEB1	0.4174	0.6047	0.4504	NM_007755	22062	Cpeb	purple	BA-Mod-10
RNF114	1.0502	0.4945	0.9932	AK003584	22225	1110008J21Rik	purple	BA-Mod-10
SMIM10L1	0.4006	0.5219	0.4319	AK005205	608	2700089E24Rik	purple	BA-Mod-10
CEP290	0.9937	3.3738	1.2622	BC004690	3447	4930571E09Rik	purple	BA-Mod-10
TH	0.6442	0.2628	0.5787	NM_009377	1292	Th	purple	BA-Mod-10
JAK3	0.4059	1.5955	0.6281	NM_010589	4181	Jak3	purple	BA-Mod-10
rnf219	0.67	2.1858	0.8959	AK011896	27248	2610206B13Rik	purple	BA-Mod-10
MATN2	0.9268	2.6263	1.3519	NM_016762	3511	Matn2	purple	BA-Mod-10
SULT1A1	1.3187	2.1699	1.3068	BC005413	17339	Sult1a1	purple	BA-Mod-10
MIOS	0.7402	2.4176	1.1406	BC020002	21695	C81488	purple	BA-Mod-10
MNT	0.7068	0.3996	0.7016	U77356	3759	Mnt	purple	BA-Mod-10
ZC3H6	0.3431	1.5075	0.4374	AK019473	26377	4631426G04Rik	purple	BA-Mod-10
SCRG1	1.4788	2.6648	1.6734	NM_009136	12886	Scrg1	purple	BA-Mod-10
NMB	1.2519	2.0237	1.2415	NM_026523	22246	3110023K12Rik	purple	BA-Mod-10
MPP6	0.3283	0.7663	0.3667	NM_008016	3421	Fin15	purple	BA-Mod-10
OTUD1	0.5884	0.4012	0.5514	AK016972	20675	4933428L19Rik	purple	BA-Mod-10
PPCS	1.0729	2.0173	1.0769	NM_026494	27245	6330579B17Rik	purple	BA-Mod-10
GABRR1	0.8019	4.0607	1.0049	NM_008075	14116	Gabrr1	purple	BA-Mod-10
POLR2K	1.096	2.0317	1.1974	AK008287	27375	Mt1a	purple	BA-Mod-10
PPIL3	1.6568	3.2069	1.9247	AK010207	20277	2310076N22Rik	purple	BA-Mod-10
HSPB11	0.8179	2.4157	1.1837	AK013636	21787	2900042B11Rik	purple	BA-Mod-10
Igtp	0.7314	0.3816	0.6929	NM_018738	858	Igtp	purple	BA-Mod-10
CHMP4C	0.9453	2.2894	1.2475	AK008733	24595	2210015K02Rik	purple	BA-Mod-10
KCNAB3	0.7238	0.3796	0.7032	BC017518	39364	Kcnab3	purple	BA-Mod-10
1700030K09Rik	0.8027	2.7797	1.1093	BC008558	39967		purple	BA-Mod-10
4632415L05Rik	0.5653	2.5838	0.9765	NM_027561	37735	4632415L05Rik	purple	BA-Mod-10
ORC6	0.9752	2.1215	1.1063	NM_019716	29709	Orc6-pending	purple	BA-Mod-10
E030024N20Rik	1.206	2.2353	1.3978	AK018512	138208	9030417F11Rik	purple	BA-Mod-10
CADM3	0.7521	0.3861	0.6657	NM_053199	39283	Necl1-pending	purple	BA-Mod-10
LZTFL1	0.5649	2.688	0.9517	AK018072	39928	6130400H19Rik	purple	BA-Mod-10
2610507B11Rik	0.621	0.4229	0.6137	X81632	35854	AU022687	purple	BA-Mod-10
KDM6A	0.8144	2.1542	0.9333	AJ002730	28750	Utx	purple	BA-Mod-10
BC019958	1.3021	2.1797	1.4134	BC019958	135349		purple	BA-Mod-10
Zfp472	0.8825	2.3517	1.1359	BC023090	132412		purple	BA-Mod-10
CLEC7A	1.2647	0.4501	1.1235	NM_020008	132943	Clecsf12	purple	BA-Mod-10
ATPIF1	1.0303	2.1939	1.1448	AK011886	160330		purple	BA-Mod-10
TRMT1L	1.1105	2.4188	1.3105	BC022682	45758	1190005F20Rik	purple	BA-Mod-10
Zfp626	0.7089	2.9174	1.2665	AK014664	49795	4833408D11Rik	purple	BA-Mod-10
GLTSCR2	0.8526	0.4027	0.7839	BC017637	212981	AU041936	purple	BA-Mod-10
ARIH1	0.8108	0.4831	0.7354	AJ130977	200649	Arih1	purple	BA-Mod-10
2810474O19Rik	0.6464	2.212	1.0023	AK020121	52140	6720435I21Rik	purple	BA-Mod-10
ZMYM1	0.6402	2.321	1.0562	NM_026670	80623	5830412B09Rik	purple	BA-Mod-10
ATP2B2	0.4903	0.8416	1.0887	NM_009723	20441	Atp2b2	red	BA-Mod-11
IGFBP7	0.9496	1.783	2.5294	NM_008048	534	Igfbp7	red	BA-Mod-11
RBBP7	0.8348	1.4714	2.1826	NM_009031	1603	Rbbp7	red	BA-Mod-11
GOLGA4	0.6234	0.5431	0.4665	NM_018748	10409	Golga4	red	BA-Mod-11
CPD	0.885	1.8514	2.9311	NM_007754	20910	Cpd	red	BA-Mod-11
GNG11	1.1345	1.6648	2.1053	NM_025331	25547	0610037B21Rik	red	BA-Mod-11
ABT1	1.2595	1.8975	2.571	AB021860	501	Abt1-pending	red	BA-Mod-11
U2AF2	0.5193	0.4373	0.3914	BC007487	3358	3010002G01Rik	red	BA-Mod-11
GUCY1B3	0.733	0.6146	0.4925	NM_017469	9445	Gucy1b3	red	BA-Mod-11
BPNT1	0.8211	0.6345	0.4618	NM_011794	18096	Bpnt1	red	BA-Mod-11
PNN	0.5361	1.5451	2.1623	NM_008891	22347	Pnn	red	BA-Mod-11
COMMD9	1.0384	0.7261	0.4694	AK007640	22353	1810029F08Rik	red	BA-Mod-11
GH	0.0187	0.0415	0.0661	NM_008117	1240	Gh	red	BA-Mod-11
CHPT1	0.919	0.5792	0.2437	AK007964	21754		red	BA-Mod-11
BPTF	0.8041	2.3022	3.4568	BC003956	26671		red	BA-Mod-11
CREM	0.2167	2.7347	4.9418	NM_013498	5244	Crem	red	BA-Mod-11
DNAJC15	2.0603	1.6048	1.1597	NM_025384	27692	1110003P16Rik	red	BA-Mod-11
RNF19A	0.7649	2.3875	3.9143	NM_013923	5181	Rnf19	red	BA-Mod-11
5730508B09Rik	0.7044	2.2163	3.5204	AK017758	22765	5730508B09Rik	red	BA-Mod-11
FAM3C	0.6427	0.5559	0.4461	AK016470	27673	D6Wsu176e	red	BA-Mod-11
ROBO4	0.9632	2.7571	4.7346	AK004723	27782	1200012D01Rik	red	BA-Mod-11
MAP2	0.5409	0.4976	0.4581	NM_008632	413	Mtap2	red	BA-Mod-11
PRL	0.0178	0.0381	0.05	NM_011164	1270	Prl	red	BA-Mod-11
CGA	0.0474	0.1676	0.2836	NM_009889	1361	Cga	red	BA-Mod-11
GABRA1	0.2444	0.5042	0.6782	NM_010250	4914	Gabra1	red	BA-Mod-11
UBE2QL1	0.8514	1.6077	2.3781	AK014009	23960	3110006E14Rik	red	BA-Mod-11
Eif2s3x	1.0436	0.673	0.4325	NM_012010	22387	Eif2s3x	red	BA-Mod-11
DUSP11	0.8336	1.7706	2.3755	AK008492	24007	2010300F21Rik	red	BA-Mod-11
PXDN	1.0402	0.667	0.3941	AK010185	27386	2310075M15Rik	red	BA-Mod-11
DESI1	1.0054	1.6974	2.0891	BC022097	22123	D15Wsu75e	red	BA-Mod-11
ALPK3	2.0498	1.9372	1.8218	NM_054085	25139	Midori-pending	red	BA-Mod-11
CCDC115	0.838	0.526	0.334	BC019430	7280	2310061I09Rik	red	BA-Mod-11
RAB1A	0.5873	1.3808	2.148	AF226873	14530	Rab1	red	BA-Mod-11
gosr1	1.1364	0.8518	0.4903	BC008542	20931	Gosr1	red	BA-Mod-11
SEPT11	0.9354	0.7215	0.4914	AK018083	27384	6230410I01Rik	red	BA-Mod-11
2210419D22Rik	0.6781	0.4737	0.3308	AK008985	886	2210419D22Rik	red	BA-Mod-11
ctsl	1.11	1.7959	2.3249	NM_009984	930	Ctsl	red	BA-Mod-11
PER3	0.9165	0.6337	0.3008	NM_011067	10723	Per3	red	BA-Mod-11
HYAL2	0.9769	0.6728	0.4935	NM_010489	4834	Hyal2	red	BA-Mod-11
D1Ertd622e	1.2247	0.8598	0.4219	BC019375	12309	D1Ertd622e	red	BA-Mod-11
TMEFF2	0.8411	1.986	2.6646	NM_019790	23304	Tmeff2	red	BA-Mod-11
NUB1	1.0166	1.7496	2.2167	NM_016736	5856	Nyren18-pending	red	BA-Mod-11
TSC22D2	0.2198	1.1526	1.8873	AK017449	33404	5530402M19Rik	red	BA-Mod-11
GJE1	0.496	1.3002	1.8296	AK018698	136985	D230044M03Rik	red	BA-Mod-11
MIER2	0.8197	0.6367	0.4607	AK012576	40721	2700087H15Rik	red	BA-Mod-11
1110014L15Rik	0.7884	1.5402	2.07	AK003710	135055	1110014L15Rik	red	BA-Mod-11
SCN2B	1.0268	1.9077	2.9272	AK013326	156870	2810451E09Rik	red	BA-Mod-11
APOE	0.9294	0.6167	0.4137	NM_009696	138866	Apoe	red	BA-Mod-11
USP47	1.0134	0.7064	0.4739	BC012722	141620	4930502N04Rik	red	BA-Mod-11
FBXL3	0.6961	0.5332	0.4316	AF176521	103702	Fbxl3a	red	BA-Mod-11
MUM1	1.0281	2.0322	2.6278	NM_023431	154580	9430059D04Rik	red	BA-Mod-11
bri3	1.0776	1.8066	2.5237	NM_018772	38011	Bri3	red	BA-Mod-11
BTBD9	0.6279	0.5148	0.4366	AK006275	41220	1700023F20Rik	red	BA-Mod-11
RER1	0.7323	0.5193	0.3105	NM_026395	4859	1110060F11Rik	red	BA-Mod-11
CCNL1	0.5304	1.6671	2.4803	BC007177	175612	Ccnl	red	BA-Mod-11
TTLL1	1.6375	0.9865	0.4835	BC010510	74226	AV014541	red	BA-Mod-11
SFT2D2	1.911	2.0739	2.2626	BC017549	41377	AW561909	red	BA-Mod-11
FMN2	0.9641	0.6216	0.378	NM_019445	41105	Fmn2	red	BA-Mod-11
SEPT3	1.0911	0.6588	0.3494	NM_011889	41226	3-Sep	red	BA-Mod-11
KPNA4	0.7171	0.4557	0.2569	NM_008467	87443	Kpna4	red	BA-Mod-11
5033430I15Rik	0.7391	1.371	2.1522	AK017206	44949	5033430I15Rik	red	BA-Mod-11
2610002K22Rik	1.1531	0.7637	0.4711	NM_025568	41562	2610002K22Rik	red	BA-Mod-11
SKA2	1.6209	2.2427	1.2849	NM_025377	25233	1110001A07Rik	salmon	BA-Mod-12
FIP1L1	0.4769	0.5677	0.4302	NM_024183	24084	1300019H17Rik	salmon	BA-Mod-12
PER1	0.6605	0.3424	0.7963	NM_011065	7373	Per	salmon	BA-Mod-12
TRAPPC3	0.5418	0.6294	0.4976	NM_013718	8392	Bet3-pending	salmon	BA-Mod-12
Hist2h2aa1	1.958	1.14	2.2929	AK016171	154564	Hist2	salmon	BA-Mod-12
TCF7L1	1.975	1.5485	2.0966	NM_009332	28396	Tcf3	salmon	BA-Mod-12
LBH	0.8175	0.3225	1.0553	AK007400	154109	1810009F10Rik	salmon	BA-Mod-12
4933429O19Rik	0.8132	0.3388	0.9875	AK016985	136954	4933429O19Rik	salmon	BA-Mod-12
MIB1	0.548	0.4255	0.6173	BC011287	207083		salmon	BA-Mod-12
NCOR1	0.5207	0.6724	0.4728	NM_011308	88061	Ncor1	salmon	BA-Mod-12
HSPA13	1.4196	2.0188	1.0973	AK005396	46007	1600002I10Rik	salmon	BA-Mod-12
fosl1	3.2847	0.9511	8.7446	NM_010235	6215	Fosl1	tan	BA-Mod-13
OSMR	1.7801	1.5963	2.2017	NM_011019	10760	Osmr	tan	BA-Mod-13
TPST1	1.7531	2.0117	1.3941	NM_013837	16084	Tpst1	tan	BA-Mod-13
GEM	0.6579	0.216	1.8599	NM_010276	4362	Gem	tan	BA-Mod-13
PAX1	4.4579	1.3758	9.0536	NM_008780	3066	Pax1	tan	BA-Mod-13
IDS	0.3535	0.3809	0.3076	NM_010498	7973	Ids	tan	BA-Mod-13
HP1BP3	0.7736	0.8903	0.4971	BC020024	29822	Hp1bp3	tan	BA-Mod-13
RMND1	1.3492	1.041	2.2478	BC019572	139233	0610042C05Rik	tan	BA-Mod-13
SLC25A25	0.8299	0.4626	1.4861	BC022114	37395		tan	BA-Mod-13
REM2	1.0935	0.487	2.0112	NM_080726	38422	AW411893	tan	BA-Mod-13
TPM1	1.007	0.4636	1.9461	NM_024427	121878	Tpm1	tan	BA-Mod-13
CTH	1.7366	2.026	1.2945	AK002480	28301	0610010I13Rik	tan	BA-Mod-13
PIM3	0.6143	0.3821	1.1657	BC017621	30018		tan	BA-Mod-13
ASB1	0.6819	0.811	0.42	AK006515	87302	Asb1	tan	BA-Mod-13
SLC12A5	0.6236	0.7304	0.4494	AF332064	88833		tan	BA-Mod-13
B3GAT3	1.14	0.3777	0.4411	NM_024256	259	B3Gat3	turquoise	BA-Mod-14
FAM220A	1.966	0.3818	0.5012	AK014805	2275	2810453I06Rik	turquoise	BA-Mod-14
BCAP29	0.1995	1.6324	1.4574	NM_007530	4236	Bcap29	turquoise	BA-Mod-14
AKT1	1.2571	0.3408	0.4285	NM_009652	6645	Akt1	turquoise	BA-Mod-14
HNRNPL	0.8452	0.2271	0.2506	AB009392	9043	Hnrpl	turquoise	BA-Mod-14
RASIP1	2.0763	0.6429	0.6611	AK011557	22152	2610025P08Rik	turquoise	BA-Mod-14
SLC35A4	1.4651	0.3404	0.4486	NM_026404	27170	2610030J16Rik	turquoise	BA-Mod-14
RHOA	1.3671	0.3043	0.3078	NM_016802	757	Arha2	turquoise	BA-Mod-14
man2b2	2.5261	0.458	0.6051	NM_008550	761	Man2b2	turquoise	BA-Mod-14
SCN1B	1.0546	0.2511	0.2494	NM_011322	1418	Scn1b	turquoise	BA-Mod-14
ANXA5	1.8419	0.466	0.4561	NM_009673	1620	Anxa5	turquoise	BA-Mod-14
C1QB	1.5537	0.4747	0.5487	NM_009777	2570	C1qb	turquoise	BA-Mod-14
PFN1	1.2418	0.2953	0.3628	NM_011072	2647	Pfn1	turquoise	BA-Mod-14
PEX11B	4.7322	0.3937	0.3768	NM_011069	20901	Pex11b	turquoise	BA-Mod-14
PTPA	1.0106	0.4786	0.5419	BC006626	21156	C77440	turquoise	BA-Mod-14
WNT5B	0.6239	2.0093	1.9487	NM_009525	22622	Wnt5b	turquoise	BA-Mod-14
TARDBP	2.4188	1.8349	1.8464	BC012873	24083	C85084	turquoise	BA-Mod-14
2010107E04Rik	1.0033	2.0931	2.0019	AK008333	318	2010107E04Rik	turquoise	BA-Mod-14
WBP2	1.5061	0.3767	0.4174	NM_016852	1405	Wbp2	turquoise	BA-Mod-14
GPR162	1.0402	0.2858	0.3058	NM_013533	2514	Grca	turquoise	BA-Mod-14
PPP5C	1.4751	0.4039	0.4347	BC003744	3294	Ppp5c	turquoise	BA-Mod-14
ZIC3	1.1661	0.3882	0.3838	NM_009575	4265	Zic3	turquoise	BA-Mod-14
GRIA2	0.3281	1.0062	0.9896	NM_013540	4921	Gria2	turquoise	BA-Mod-14
CERS5	1.2507	2.2866	2.206	AY029533	9550	2310081H14Rik	turquoise	BA-Mod-14
Zfp326	0.4292	1.0567	1.0413	NM_018759	12891	Zfp326	turquoise	BA-Mod-14
CIRBP	0.6058	0.3621	0.3892	NM_007705	17898	Cirbp	turquoise	BA-Mod-14
Fin14	0.3044	1.6507	1.6613	NM_008015	18459	Fin14	turquoise	BA-Mod-14
DRAP1	1.1684	0.4385	0.431	AK010152	27128	2310074H19Rik	turquoise	BA-Mod-14
CALB2	1.2964	0.4762	0.5004	BC017646	2755	Calb2	turquoise	BA-Mod-14
MBD3	0.9846	0.4506	0.4903	NM_013595	7142	Mbd3	turquoise	BA-Mod-14
ATP9A	1.0031	0.316	0.3042	NM_015731	10288	Atp9a	turquoise	BA-Mod-14
PDPK1	0.8871	2.5042	2.5014	NM_011062	10504	Pdpk1	turquoise	BA-Mod-14
osbpl5	1.6299	0.4941	0.5096	NM_024289	21199	Obph1-pending	turquoise	BA-Mod-14
TARDBP	0.4998	1.5034	1.4971	AK004440	22453	1190002A23Rik	turquoise	BA-Mod-14
TMEM222	1.1663	0.4794	0.4781	AK017503	25581	5730406H10Rik	turquoise	BA-Mod-14
RETSAT	0.2233	0.1743	0.1781	AK002851	27506	0610039N19Rik	turquoise	BA-Mod-14
HDGF	1.1057	0.4213	0.4519	NM_008231	1141	Hdgf	turquoise	BA-Mod-14
ATP1B2	1.2788	0.4086	0.4184	NM_013415	8041	Atp1b2	turquoise	BA-Mod-14
ptdss2	1.059	0.4567	0.5095	NM_013782	3871	Ptdss2	turquoise	BA-Mod-14
FAM69B	0.9502	0.3985	0.419	NM_019833	5166	AB030186	turquoise	BA-Mod-14
DNAL4	0.9338	0.4804	0.4968	NM_017470	7756	Dnalc4	turquoise	BA-Mod-14
CDH2	0.6948	2.1488	1.9822	NM_007664	14897	Cdh2	turquoise	BA-Mod-14
RALY	4.0686	0.2564	0.3021	NM_023130	22722	Raly	turquoise	BA-Mod-14
PGD	1.2986	0.4104	0.3982	BC011329	24365	0610042A05Rik	turquoise	BA-Mod-14
VPS4A	1.1386	0.4912	0.5265	BC018368	24437	Vps4a	turquoise	BA-Mod-14
APMAP	1.2617	0.4914	0.5138	AJ310638	26599	2310001A20Rik	turquoise	BA-Mod-14
GOLIM4	0.2444	1.2103	1.2023	AK014086	26610	3110027H23Rik	turquoise	BA-Mod-14
SMOC1	1.5478	0.2909	0.3325	NM_022316	27643	Smoc1	turquoise	BA-Mod-14
PDLIM4	2.0258	0.8607	0.9156	NM_019417	21830	Ril-pending	turquoise	BA-Mod-14
CSK	3.0221	0.4418	0.4212	NM_007783	21974	Csk	turquoise	BA-Mod-14
il4ra	1.4075	0.363	0.389	NM_010557	1009	Il4ra	turquoise	BA-Mod-14
HSP90AA1	0.2207	0.7642	0.7265	AK004658	1843	Hsp86-1	turquoise	BA-Mod-14
PRPF8	1.4816	0.4954	0.5736	AB047391	3757	AU019467	turquoise	BA-Mod-14
FLOT2	1.0062	0.2708	0.2885	NM_008028	3840	Flot2	turquoise	BA-Mod-14
MAX	3.6271	0.8887	0.9349	NM_008558	3931	Max	turquoise	BA-Mod-14
CPNE6	1.0693	0.4085	0.4504	NM_009947	5249	Cpne6	turquoise	BA-Mod-14
SRCIN1	1.3135	0.4497	0.4631	NM_018873	10810	P140-pending	turquoise	BA-Mod-14
NPRL2	1.161	0.31	0.3655	NM_018879	11337	Nprl2-pending	turquoise	BA-Mod-14
DHRS1	1.2771	0.4938	0.5456	NM_026819	21623	1110029G07Rik	turquoise	BA-Mod-14
1500009C09Rik	1.6077	0.3801	0.4426	AK005178	23023	1500009C09Rik	turquoise	BA-Mod-14
XPO7	1.2056	0.4864	0.504	NM_023045	27607	Ranbp16	turquoise	BA-Mod-14
ULK2	0.3745	1.986	1.7928	AB019577	27664	Ulk2	turquoise	BA-Mod-14
SYCE2	1.261	2.0255	1.9766	AK005954	27777	1700013H19Rik	turquoise	BA-Mod-14
CX3CL1	1.0826	0.3352	0.3838	NM_009142	3205	Scyd1	turquoise	BA-Mod-14
HIBADH	0.8944	0.4367	0.4621	BC003914	4290	1110020G17Rik	turquoise	BA-Mod-14
NFIX	1.0065	0.4329	0.4942	NM_010906	9394	Nfix	turquoise	BA-Mod-14
PHOSPHO2	0.8772	2.0394	2.0191	AK006724	9621	1700048E23Rik	turquoise	BA-Mod-14
FUT9	0.48	1.3443	1.3477	NM_010243	20448	Fut9	turquoise	BA-Mod-14
TRAFD1	1.5103	0.4821	0.4867	AK003586	20488	1110008K06Rik	turquoise	BA-Mod-14
ATP6V0A1	1.1162	0.465	0.5441	NM_016920	20869	Atp6n1a	turquoise	BA-Mod-14
TPRA1	2.8014	0.3607	0.5393	NM_011906	22067	Tpra40-pending	turquoise	BA-Mod-14
Il1b	3.4311	1.1069	1.2392	BC013644	22150	Il1b	turquoise	BA-Mod-14
LY6H	1.3016	0.314	0.3601	NM_011837	22154	Ly6h	turquoise	BA-Mod-14
BTN1A1	0.9389	0.2644	0.275	NM_013483	1420	Btn1a1	turquoise	BA-Mod-14
COPS7A	1.5401	0.3199	0.3342	NM_012003	1444	Cops7a	turquoise	BA-Mod-14
C1QC	1.0425	0.4509	0.4421	NM_007574	3453	C1qc	turquoise	BA-Mod-14
GUK1	1.5431	0.4998	0.5001	NM_008193	3624	Guk1	turquoise	BA-Mod-14
SEMA3A	0.3313	1.9855	1.8126	D85028	5020	Sema3a	turquoise	BA-Mod-14
TESK1	1.7561	0.4626	0.6267	AB003494	10154	Tesk1	turquoise	BA-Mod-14
RTN2	1.4716	0.4333	0.527	NM_013648	24142	Rtn2	turquoise	BA-Mod-14
GMPR	1.5383	0.4819	0.5357	NM_025508	25808	Gmpr	turquoise	BA-Mod-14
RARS	0.7532	0.4985	0.5201	AK011383	27526	2610011N19Rik	turquoise	BA-Mod-14
DDO	14.2553	0.9457	0.7989	BC006690	27530	AI467244	turquoise	BA-Mod-14
SLC30A3	0.9644	0.297	0.325	NM_011773	1396	Slc30a3	turquoise	BA-Mod-14
PCSK1N	1.2902	0.3784	0.3967	NM_013892	4881	Pcsk1n	turquoise	BA-Mod-14
PACSIN1	2.0208	0.269	0.3511	NM_011861	4926	Pacsin1	turquoise	BA-Mod-14
CRYM	1.2795	0.4491	0.499	NM_016669	9114	Crym	turquoise	BA-Mod-14
SLC25A23	1.2868	0.291	0.4015	NM_025877	23720	2310067G05Rik	turquoise	BA-Mod-14
RIMKLB	2.1699	0.2869	0.3945	AK016936	23804	4933426K21Rik	turquoise	BA-Mod-14
BSG	1.1651	0.4419	0.4679	Y16256	726	Bsg	turquoise	BA-Mod-14
MGAT1	1.6669	0.4701	0.5166	NM_010794	2672	Mgat1	turquoise	BA-Mod-14
Zfp638	0.1264	1.8819	1.8263	NM_008717	4503	Np220	turquoise	BA-Mod-14
NXF1	0.4566	1.4068	1.4049	NM_016813	7271	Nxf1	turquoise	BA-Mod-14
PPM1G	1.3653	0.4764	0.4669	NM_008014	14501	Ppm1g	turquoise	BA-Mod-14
MTX1	1.2911	0.404	0.4459	NM_013604	22508	Mtx	turquoise	BA-Mod-14
FIS1	1.3274	0.4802	0.5532	NM_025562	25849	2010003O14Rik	turquoise	BA-Mod-14
SMYD5	1.1418	0.3138	0.4129	BC016525	1196	AW536703	turquoise	BA-Mod-14
ATN1	1.129	0.2484	0.3258	NM_007881	3172	Drpla	turquoise	BA-Mod-14
CHUK	0.2738	2.4615	2.4405	NM_007700	3996	Chuk	turquoise	BA-Mod-14
Ndr1	1.1817	0.3892	0.4582	NM_010884	4063	Ndr1	turquoise	BA-Mod-14
YAF2	0.6313	2.0318	1.9493	NM_024189	4714	Yaf2	turquoise	BA-Mod-14
gaa	1.5085	0.368	0.4057	NM_008064	4793	Gaa	turquoise	BA-Mod-14
PPP2CA	1.0533	0.4939	0.543	NM_019411	11711	Ppp2ca	turquoise	BA-Mod-14
PSMD3	1.0024	0.2751	0.2903	BC003197	12194	Psmd3	turquoise	BA-Mod-14
ATP6AP1	1.2137	0.3246	0.398	NM_018794	21961	Atp6s1	turquoise	BA-Mod-14
HN1	1.0572	0.3965	0.4766	NM_008258	1775	Hn1	turquoise	BA-Mod-14
PITPNM1	1.2683	0.3146	0.3836	NM_008851	1860	Pitpnm	turquoise	BA-Mod-14
SPNS1	1.1003	0.3727	0.417	NM_023712	11112	2210013K02Rik	turquoise	BA-Mod-14
Aldh1a7	1.0913	2.0498	1.9406	NM_011921	14609	Aldh1a7	turquoise	BA-Mod-14
USF2	1.4831	0.4146	0.4484	NM_011680	15781	Usf2	turquoise	BA-Mod-14
RNF19B	1.0133	0.31	0.3576	AK015966	19126	4930534K13Rik	turquoise	BA-Mod-14
DIO2	0.3075	1.8302	1.6569	NM_010050	21389	Dio2	turquoise	BA-Mod-14
EIF6	1.2367	0.4663	0.5354	BC015274	22731	Itgb4bp	turquoise	BA-Mod-14
NXPH3	2.8421	0.4332	0.6297	BC007167	22970	Nxph3	turquoise	BA-Mod-14
USP33	0.4192	1.0479	1.0097	BC005506	24383		turquoise	BA-Mod-14
tomm70a	0.4925	1.024	1.0335	AK011763	24463	2610044B22Rik	turquoise	BA-Mod-14
COPG1	1.0954	0.3447	0.3823	NM_017477	26422	Copg1	turquoise	BA-Mod-14
CIAPIN1	1.802	0.4304	0.5219	BC016261	27582	AA617265	turquoise	BA-Mod-14
ACHE	1.6938	0.4146	0.4753	NM_009599	3142	Ache	turquoise	BA-Mod-14
AVP	1.2072	0.4712	0.5184	NM_009732	6190	Avp	turquoise	BA-Mod-14
EFNA3	0.9876	0.4911	0.5516	AK020438	8547	Efna3	turquoise	BA-Mod-14
CUL3	0.4108	0.4705	0.4633	NM_016716	12665	Cul3	turquoise	BA-Mod-14
PPM1B	0.4934	1.5409	1.4392	AJ271836	849	Ppm1b	turquoise	BA-Mod-14
Ckmt1	1.3581	0.343	0.3849	NM_009897	970	Ckmt1	turquoise	BA-Mod-14
Uqcrc1	1.4922	0.3188	0.3767	BC017687	972	Uqcrc1	turquoise	BA-Mod-14
S1PR1	0.9074	0.4578	0.4559	AK004591	982	Edg1	turquoise	BA-Mod-14
PPP2R1A	1.0894	0.3934	0.4627	NM_016891	1034	Ppp2r1a	turquoise	BA-Mod-14
FLOT1	1.1283	0.2897	0.3618	NM_008027	2931	Flot1	turquoise	BA-Mod-14
SLC4A2	1.1725	0.4684	0.5254	NM_009207	4580	Slc4a2	turquoise	BA-Mod-14
SMPD1	1.225	0.3851	0.4167	NM_011421	4628	Smpd1	turquoise	BA-Mod-14
MSC	0.8717	2.1172	2.0611	NM_010827	5820	Msc	turquoise	BA-Mod-14
GPAA1	1.2838	0.4388	0.4706	NM_010331	5903	Gpaa1	turquoise	BA-Mod-14
CSDE1	0.2301	0.7004	0.6814	BC016898	11204	AA960392	turquoise	BA-Mod-14
CNP	1.334	0.4605	0.4872	NM_009923	15711	Cnp1	turquoise	BA-Mod-14
BSCL2	1.6267	0.4475	0.4919	AK004634	15985	Gng3lg	turquoise	BA-Mod-14
COCH	0.8223	2.3109	2.1479	NM_007728	21325	Coch	turquoise	BA-Mod-14
GRPEL1	1.46	2.0209	2.0199	NM_024478	21535	Grpel1	turquoise	BA-Mod-14
BCAS3	1.3441	0.4847	0.5494	AK011603	21593	2610028P08Rik	turquoise	BA-Mod-14
MYO7B	0.6314	3.6713	3.5111	NM_032394	22902	Myo7b	turquoise	BA-Mod-14
E130012A19Rik	1.2085	0.292	0.3358	BC006054	24506	AA409164	turquoise	BA-Mod-14
MVK	0.9442	0.5	0.5354	NM_023556	28088	Mvk	turquoise	BA-Mod-14
CNOT8	1.2351	0.4737	0.5603	NM_026949	28910	Cnot8	turquoise	BA-Mod-14
EIF4EBP2	2.2751	0.762	0.8104	NM_010124	140186	Eif4ebp2	turquoise	BA-Mod-14
MAFG	1.0332	0.4068	0.4219	NM_010756	28230	Mafg	turquoise	BA-Mod-14
RNF167	0.5705	0.4439	0.4569	AK017523	29092	5730408C10Rik	turquoise	BA-Mod-14
NECAB2	1.2221	0.3435	0.3428	NM_054095	129002	Necab2-pending	turquoise	BA-Mod-14
STARD10	1.0604	0.3463	0.4343	NM_019990	28896	Pctpl	turquoise	BA-Mod-14
PDK2	1.3571	0.4501	0.5266	AF267660	29768	Pdk2	turquoise	BA-Mod-14
CH25H	1.5005	0.3917	0.4998	NM_009890	30824	Ch25h	turquoise	BA-Mod-14
PRAF2	1.0744	0.4782	0.5377	AF229636	140597	DXImx39e	turquoise	BA-Mod-14
4833410I11Rik	0.0689	2.0783	1.9726	AK014675	159258	4833410I11Rik	turquoise	BA-Mod-14
EIF2B2	1.0602	0.408	0.4235	BC003326	29041	C85417	turquoise	BA-Mod-14
ZDHHC8	1.2129	0.33	0.3845	BC004683	31223		turquoise	BA-Mod-14
THEM6	1.1472	0.3938	0.443	AK019809	40181	4930572J05Rik	turquoise	BA-Mod-14
C2CD5	1.2355	0.4886	0.5424	AK017577	130260	5730419I09Rik	turquoise	BA-Mod-14
Cyp2c55	2.1316	0.4013	0.3942	NM_028089	142581	2010318C06Rik	turquoise	BA-Mod-14
ZBTB22	1.5067	0.3615	0.5122	NM_020625	154457	1110008J20Rik	turquoise	BA-Mod-14
STK25	1.3101	0.3819	0.4432	NM_021537	28761	Stk25	turquoise	BA-Mod-14
4933411K05Rik	0.9953	0.468	0.5247	AK016774	133343	4933411K05Rik	turquoise	BA-Mod-14
MAP4K1	1.9192	0.5185	0.4956	BC005433	148278	Map4k1	turquoise	BA-Mod-14
LRP10	2.3027	0.4789	0.529	NM_022993	28465	Lrp10	turquoise	BA-Mod-14
GPR108	1.9236	0.4825	0.636	BC016104	28468	1810015L19Rik	turquoise	BA-Mod-14
PTPRT	0.5842	2.4599	2.2567	NM_021464	29220	Ptprt	turquoise	BA-Mod-14
TRIM3	1.008	0.3639	0.4005	AK019165	29290	Trim3	turquoise	BA-Mod-14
ICMT	1.6242	0.4502	0.4272	AF209926	29356	C80758	turquoise	BA-Mod-14
CALML4	1.0221	2.2615	2.1077	AY061807	28623		turquoise	BA-Mod-14
MFSD2A	1.4645	0.4675	0.479	AK006096	38305	1700018O18Rik	turquoise	BA-Mod-14
EVI5L	1.2611	0.3715	0.421	AK006992	29327	1700084G18Rik	turquoise	BA-Mod-14
SYF2	0.9311	0.3708	0.3909	AK003787	29989	1110018L13Rik	turquoise	BA-Mod-14
CEBPA	1.3094	0.4056	0.3972	BC011118	34537	Cebpa	turquoise	BA-Mod-14
DEXI	1.0496	0.3812	0.4592	NM_021428	41091	Dexi	turquoise	BA-Mod-14
PCBP3	1.1898	0.257	0.3057	NM_021568	143816	Pcbp3	turquoise	BA-Mod-14
4930557J02Rik	0.3197	1.178	1.1874	AK016164	159507	4930557J02Rik	turquoise	BA-Mod-14
SAMM50	1.0505	0.4399	0.4775	AK003990	29651	1110030L07Rik	turquoise	BA-Mod-14
CSPG5	1.2191	0.442	0.4759	NM_013884	38496	Cspg5	turquoise	BA-Mod-14
CLSTN1	0.9196	0.3462	0.401	NM_023051	38993	Cstn1-pending	turquoise	BA-Mod-14
9030407P20Rik	5.4154	0.7568	0.899	AK018490	138127	9030407P20Rik	turquoise	BA-Mod-14
SEC61A1	1.0388	0.472	0.4978	BC003707	28375	Sec61a	turquoise	BA-Mod-14
2900097C17Rik	0.6284	0.4228	0.4419	AK007344	29909	1810005K14Rik	turquoise	BA-Mod-14
CASC3	0.8602	0.2386	0.2662	AJ292072	40120	Bat3	turquoise	BA-Mod-14
STUB1	1.2603	0.4426	0.5366	NM_019719	29000	Stub1	turquoise	BA-Mod-14
YWHAG	1.0858	0.4036	0.4246	BC008129	29717	Ywhag	turquoise	BA-Mod-14
TTYH1	1.3148	0.4882	0.4956	AK018148	29729	Ttyh1	turquoise	BA-Mod-14
MRAS	0.9248	0.3967	0.4306	AK013800	118078	2900078C09Rik	turquoise	BA-Mod-14
GNA12	0.7901	0.3739	0.3981	NM_010302	140610	Gna12	turquoise	BA-Mod-14
RASA1	0.4057	1.5199	1.4298	BC013637	153637		turquoise	BA-Mod-14
TEX2	0.9097	0.387	0.4478	X99253	28253		turquoise	BA-Mod-14
TMEM176B	1.5867	0.4069	0.4277	NM_023056	28385	1810009M01Rik	turquoise	BA-Mod-14
MPC2	0.6668	2.3602	2.1839	AK011889	29153	2610205H19Rik	turquoise	BA-Mod-14
IGSF8	1.4056	0.4339	0.451	AF411055	29860	AU041109	turquoise	BA-Mod-14
EMC10	0.8948	0.3124	0.3635	BC020179	29937	2310044H10Rik	turquoise	BA-Mod-14
CELSR2	1.1102	0.3044	0.3853	NM_017392	39728	Celsr2	turquoise	BA-Mod-14
TKT	1.4023	0.4633	0.4797	NM_009388	154387	Tkt	turquoise	BA-Mod-14
CYB561	1.0216	0.2631	0.3181	BC006732	154456	Cyb561	turquoise	BA-Mod-14
COPS8	1.1183	0.4694	0.5032	BC017690	29572	AA408242	turquoise	BA-Mod-14
LAIR1	1.1628	0.4403	0.4737	AK017222	133631	5133400O11Rik	turquoise	BA-Mod-14
R3HDM2	0.8046	0.455	0.4698	AK004884	29342	1300003K24Rik	turquoise	BA-Mod-14
MYO18A	1.1503	0.4925	0.5031	AB026497	29351	Tiaf1	turquoise	BA-Mod-14
ATP8A1	0.9253	0.4756	0.5212	NM_009727	33083	Atp8a1	turquoise	BA-Mod-14
VARS	1.182	0.4709	0.4968	NM_011690	28420	Vars2	turquoise	BA-Mod-14
RND2	1.56	0.4109	0.3882	NM_009708	29210	Arhn	turquoise	BA-Mod-14
GABARAP	1.431	0.3594	0.3687	NM_019749	30064	Gabarap	turquoise	BA-Mod-14
H2-Q7	0.5791	0.3807	0.399	NM_010394	34421	H2-Q7	turquoise	BA-Mod-14
SLC24A2	0.4248	1.201	1.125	AK018192	40857	6330417K15Rik	turquoise	BA-Mod-14
CSRP1	1.3464	0.4216	0.4105	NM_007791	196484	Csrp	turquoise	BA-Mod-14
ALDH1A2	1.3317	0.435	0.5436	NM_009022	42016	Aldh1a2	turquoise	BA-Mod-14
TENM1	0.474	1.6782	1.64	NM_011855	42037	Odz1	turquoise	BA-Mod-14
ACOT7	1.2145	0.4861	0.5607	AB049821	197523	AW557066	turquoise	BA-Mod-14
TIMM50	1.5798	0.4982	0.5159	BC010303	47870	2810403L02Rik	turquoise	BA-Mod-14
DDX25	1.1926	0.4018	0.434	NM_013932	45108	Ddx25	turquoise	BA-Mod-14
ZNRF1	1.1838	0.453	0.5096	BC006765	197452	AA690163	turquoise	BA-Mod-14
EIF4A3	1.3022	0.4327	0.5353	BC008132	197555		turquoise	BA-Mod-14
HNRNPA3	0.3832	0.8399	0.7835	AK012090	206778	2610510D13Rik	turquoise	BA-Mod-14
LRRCC1	0.3517	1.4668	1.3209	AK004646	200636	1200008A14Rik	turquoise	BA-Mod-14
NOC2L	1.288	0.3751	0.3912	BC020013	69049	AF155546	turquoise	BA-Mod-14
SPNS2	1.0242	0.3974	0.4588	BC011467	212812		turquoise	BA-Mod-14
TBC1D7	2.0145	0.3024	0.4238	AK011356	41533	2610009C09Rik	turquoise	BA-Mod-14
RNF187	1.1465	0.3853	0.3748	AB030190	53435	AB030190	turquoise	BA-Mod-14
RDM1	0.6796	2.169	2.0623	NM_025654	41449	2410008M22Rik	turquoise	BA-Mod-14
CMTM5	1.612	0.4665	0.4904	AK013666	41614	2900052H21Rik	turquoise	BA-Mod-14
CHCHD4	1.242	0.4942	0.5148	BC019405	41622	2410012P20Rik	turquoise	BA-Mod-14
DKK3	1.1456	0.4163	0.4131	NM_015814	55143	Dkk3	turquoise	BA-Mod-14
CCDC85A	0.4732	1.3961	1.2936	BC020949	93759		turquoise	BA-Mod-14
DNAJC6	0.7414	0.3965	0.4374	AK012831	181754	Dnajc6	turquoise	BA-Mod-14
NUMBL	1.027	0.3332	0.4211	NM_010950	49224	Numbl	turquoise	BA-Mod-14
DPP6	1.3794	0.4852	0.4699	AF092507	42078	Dpp6	turquoise	BA-Mod-14
ATP13A2	0.874	0.3592	0.3636	AK003623	41331	1110012E06Rik	turquoise	BA-Mod-14
wasf1	1.0426	0.371	0.3687	NM_031877	41353	Wasf1	turquoise	BA-Mod-14
ARL8A	1.3676	0.3992	0.4514	BC018479	174998	1110033P22Rik	turquoise	BA-Mod-14
KPNA6	1.0132	0.4184	0.4918	BC022673	202358		turquoise	BA-Mod-14
SQSTM1	1.1223	0.486	0.4813	NM_011018	200125	Sqstm1	turquoise	BA-Mod-14
Rbm46os	1.107	0.4445	0.5095	AK015378	84389	4930444E23Rik	turquoise	BA-Mod-14
pprc1	0.7468	2.9088	2.5035	BC013720	2415		yellow	BA-Mod-15
PRPH	2.3414	0.5403	0.9944	NM_013639	2477	Prph1	yellow	BA-Mod-15
CARD19	0.9331	0.4091	0.5165	AK003526	3336	1110007C09Rik	yellow	BA-Mod-15
NLK	0.3959	1.5177	1.3263	NM_008702	9001	Nlk	yellow	BA-Mod-15
UGCG	0.4391	0.3734	0.3902	NM_011673	12971	Ugcg	yellow	BA-Mod-15
YPEL5	0.8804	0.4949	0.5628	AK010201	22145	2310076K21Rik	yellow	BA-Mod-15
GZMM	1.6756	0.3481	0.545	NM_008504	22302	Gzmm	yellow	BA-Mod-15
Hpf1	0.7113	2.1701	1.7265	AK012304	25263	2700029M09Rik	yellow	BA-Mod-15
RBM3	0.5895	0.4162	0.4473	NM_016809	2591	Rbm3	yellow	BA-Mod-15
SYT1	0.8206	0.3367	0.4025	NM_009306	5101	Syt1	yellow	BA-Mod-15
DCTN2	1.2253	0.3902	0.6196	BC004613	22597	2310042E05Rik	yellow	BA-Mod-15
STAG2	0.2591	0.6671	0.5428	NM_021465	24025	Stag2	yellow	BA-Mod-15
EIF4G2	0.355	1.4195	1.1625	NM_013507	525	Eif4g2	yellow	BA-Mod-15
SYP	0.9144	0.4213	0.503	NM_009305	2397	Syp	yellow	BA-Mod-15
SULT4A1	1.252	0.3747	0.5484	NM_013873	20451	Sult4a1	yellow	BA-Mod-15
XPO1	0.3191	1.7062	1.4949	BC012276	22269	AA420417	yellow	BA-Mod-15
CEP131	0.9528	2.1828	1.9739	NM_009734	2556	Azi1	yellow	BA-Mod-15
SPTBN2	1.3031	0.3926	0.5228	AF026489	7363	Spnb3	yellow	BA-Mod-15
SSB	0.4027	1.3765	1.1507	NM_009278	10508	Ssb	yellow	BA-Mod-15
WAC	0.0876	0.3654	0.2945	AF320996	14569	AI256776	yellow	BA-Mod-15
GOLPH3	0.8369	0.4307	0.5226	NM_025673	22435	Golph3	yellow	BA-Mod-15
PRRC2A	1.0024	0.355	0.4952	NM_020027	20304	Bat2	yellow	BA-Mod-15
B4GALNT1	0.7712	0.4001	0.4595	NM_008080	1853	Galgt1	yellow	BA-Mod-15
Fxyd2	2.0851	1.3756	1.5316	NM_052824	22742	Fxyd2	yellow	BA-Mod-15
TM9SF3	0.2253	1.6149	1.3575	AK004283	24259	2810031D16Rik	yellow	BA-Mod-15
Akr7a5	1.4702	0.433	0.5812	NM_025337	26463	0610025K21Rik	yellow	BA-Mod-15
MTPAP	0.8739	2.1279	1.8102	AK002680	26582	0610027A18Rik	yellow	BA-Mod-15
RCC2	1.0326	0.4357	0.5452	BC005803	253	AA536646	yellow	BA-Mod-15
DLD	0.3958	1.1732	1.0455	NM_007861	3131	Dld	yellow	BA-Mod-15
KIRREL3	0.7606	0.4903	0.5315	AK005197	23299	1500010O20Rik	yellow	BA-Mod-15
NAA60	1.0861	0.4183	0.5427	BC004837	24821	1200013P24Rik	yellow	BA-Mod-15
SETD4	0.6147	2.3191	1.9866	AY037804	981		yellow	BA-Mod-15
NNT	1.4557	0.4363	0.6448	NM_008710	3842	Nnt	yellow	BA-Mod-15
PTPN5	0.8283	0.3297	0.4813	NM_013643	4654	Ptpn5	yellow	BA-Mod-15
ABCE1	0.3337	0.9036	0.8099	NM_015751	5831	Abce1	yellow	BA-Mod-15
STX7	0.6864	0.4658	0.5039	NM_016797	10818	Stx7	yellow	BA-Mod-15
CRMP1	0.8036	0.2869	0.3584	NM_007765	22695	Crmp1	yellow	BA-Mod-15
EBPL	1.0173	2.7551	2.3795	NM_026598	22758	5730442K12Rik	yellow	BA-Mod-15
LUC7L2	0.4677	1.9044	1.6275	AF318301	24304		yellow	BA-Mod-15
TAOK1	0.3489	1.3062	1.0679	BC016522	24585	AU020252	yellow	BA-Mod-15
Ccl9	2.9187	0.8428	1.3159	NM_011338	2271	Scya9	yellow	BA-Mod-15
UBE3A	0.1788	1.2134	0.9805	NM_011668	9002	Ube3a	yellow	BA-Mod-15
USP2	0.9238	0.3991	0.5208	BC017517	12914	Usp2	yellow	BA-Mod-15
GDAP1	0.3151	1.6658	1.3008	NM_010267	18218	Gdap1	yellow	BA-Mod-15
CDC7	0.7656	2.1206	1.7016	NM_009863	20842	Cdc7l1	yellow	BA-Mod-15
PDCD4	0.2988	0.7326	0.6458	NM_011050	1605	Pdcd4	yellow	BA-Mod-15
AHCY	1.0879	0.462	0.6551	NM_016661	2573	Ahcy	yellow	BA-Mod-15
AES	1.1502	0.4587	0.5893	NM_010347	2626	Aes	yellow	BA-Mod-15
CTSA	1.39	0.4576	0.5925	NM_008906	7046	Ppgb	yellow	BA-Mod-15
RABEP1	0.3223	1.2421	1.0275	NM_019400	7087	Rab5ep-pending	yellow	BA-Mod-15
WBP4	0.6691	2.2333	1.7842	NM_018765	20938	Wbp4	yellow	BA-Mod-15
GCC2	0.3215	1.46	1.1092	AK002923	25531	0610043A03Rik	yellow	BA-Mod-15
YIPF3	0.9254	0.4623	0.5255	BC019384	25727	D17Wsu94e	yellow	BA-Mod-15
RALA	0.8829	3.0937	2.4883	NM_019491	27348	Rala	yellow	BA-Mod-15
GRIN1	0.8465	0.254	0.3385	NM_008169	3292	Grin1	yellow	BA-Mod-15
nbl1	0.6557	0.4801	0.5189	NM_008675	9404	Nbl1	yellow	BA-Mod-15
EPB41L1	1.2849	0.2033	0.3894	NM_013510	20852	Epb4.1l1	yellow	BA-Mod-15
RNF11	0.4532	1.7516	1.3765	NM_013876	25228	Rnf11	yellow	BA-Mod-15
KCNAB1	0.456	1.7929	1.5485	X97281	1438	Kcnab1	yellow	BA-Mod-15
KCNH1	0.9101	2.2872	1.928	NM_010600	4489	Kcnh1	yellow	BA-Mod-15
CALU	1.0785	2.031	1.7476	NM_007594	7515	Calu	yellow	BA-Mod-15
AIMP1	1.0848	2.082	1.9412	NM_007926	10507	Emap2	yellow	BA-Mod-15
ADGRG1	0.8807	0.3472	0.4748	NM_018882	13799	Gpr56	yellow	BA-Mod-15
SSBP2	0.8208	2.0487	1.8711	AY037837	22438	Ssbp2	yellow	BA-Mod-15
OLA1	0.4444	1.0928	1.0045	AK013055	22661	2810409H07Rik	yellow	BA-Mod-15
MBIP	0.3066	1.9385	1.552	BC002277	25656		yellow	BA-Mod-15
Dleu2	0.4388	2.1092	1.7979	AF380423	25679	Dleu2	yellow	BA-Mod-15
MYCL	1.2741	0.4455	0.5755	NM_008506	1055	Lmyc1	yellow	BA-Mod-15
KTN1	0.3669	1.9883	1.7057	NM_008477	3110	Ktn1	yellow	BA-Mod-15
WNT10B	2.2126	1.0354	1.255	NM_011718	4709	Wnt10b	yellow	BA-Mod-15
ITGB5	1.0182	0.4041	0.5636	NM_010580	6424	Itgb5	yellow	BA-Mod-15
EIF3B	1.5259	0.4747	0.6511	BC007175	21671	D5Wsu45e	yellow	BA-Mod-15
HMGB2	0.4471	1.3133	1.0977	NM_008252	1693	Hmgb2	yellow	BA-Mod-15
CLK1	0.2679	1.1028	0.9069	NM_009905	1761	Clk	yellow	BA-Mod-15
MARCKSL1	0.9895	0.423	0.5032	NM_010807	2769	Mlp	yellow	BA-Mod-15
PENK	1.4968	0.2107	0.4985	M13227	2899	Penk1	yellow	BA-Mod-15
BCAT1	1.2923	0.4436	0.6187	AK013888	4606	Bcat1	yellow	BA-Mod-15
DIAPH2	0.3675	2.7327	2.0579	Y15910	10763	Diap2	yellow	BA-Mod-15
CPQ	0.6945	0.475	0.513	NM_018755	14894	Pgcp-pending	yellow	BA-Mod-15
Zfp68	0.3883	2.1512	1.9123	NM_013844	27575	Zfp68	yellow	BA-Mod-15
PFKL	1.0473	0.4382	0.553	NM_008826	1166	Pfkl	yellow	BA-Mod-15
SEZ6	0.7768	0.4374	0.5044	NM_021286	4727	Sez6	yellow	BA-Mod-15
KIF1A	1.0157	0.4636	0.5763	NM_008440	4762	Kif1a	yellow	BA-Mod-15
MCOLN1	0.9409	0.4882	0.5783	NM_053177	8356	Mcoln1	yellow	BA-Mod-15
HMBOX1	1.274	0.3047	0.5669	BC002212	844	AI451877	yellow	BA-Mod-15
CCT7	1.0948	0.4846	0.5814	NM_007638	914	Cct7	yellow	BA-Mod-15
KCNC1	1.1055	0.4749	0.6513	NM_008421	1926	Kcnc1	yellow	BA-Mod-15
PKD1	1.0629	0.4713	0.6348	NM_013630	2973	Pkd1	yellow	BA-Mod-15
FASN	1.022	0.4074	0.502	AF127033	3760	Fasn	yellow	BA-Mod-15
CCS	0.9481	0.4867	0.5617	NM_016892	21414	Ccsd	yellow	BA-Mod-15
NCAPG2	0.3013	2.1151	1.8715	BC008539	21516	5830426I05Rik	yellow	BA-Mod-15
gnai3	0.3188	1.455	1.2218	AK004566	22704	Gnai3	yellow	BA-Mod-15
SERPINH1	1.1567	0.4096	0.6213	NM_009825	22708	Serpinh1	yellow	BA-Mod-15
VWA1	0.987	0.4038	0.5111	AY030094	26515		yellow	BA-Mod-15
CCSER2	0.4157	0.6353	0.6007	BC020073	27621	AI035535	yellow	BA-Mod-15
ARAP2	0.418	0.9702	0.8457	BC018234	29616		yellow	BA-Mod-15
GFRA4	1.0294	0.4219	0.5441	NM_020014	35572	Gfra4	yellow	BA-Mod-15
RAB17	0.45	1.5397	1.3472	BC013170	38889	Rab17	yellow	BA-Mod-15
CDS2	0.8287	0.4702	0.5263	BC003852	151904		yellow	BA-Mod-15
DYNLT3	0.3786	0.8712	0.787	NM_025975	29150	2310075M16Rik	yellow	BA-Mod-15
STARD4	0.6401	2.8253	2.2732	AK014587	31508	4632419C16Rik	yellow	BA-Mod-15
EAPP	0.418	2.1603	1.7071	NM_025456	33803	1810011O16Rik	yellow	BA-Mod-15
SPRED1	1.0979	0.4178	0.5119	NM_033524	39505	Spred1-pending	yellow	BA-Mod-15
SLC4A10	0.3704	1.3802	1.1601	NM_033552	39933	Slc4a10	yellow	BA-Mod-15
CACNG3	1.0678	0.4671	0.645	NM_019430	103723	Cacng3	yellow	BA-Mod-15
MLF2	0.9944	0.4016	0.506	BC003975	29737	C77284	yellow	BA-Mod-15
MAZ	1.0368	0.4959	0.5752	L04649	29759	Maz	yellow	BA-Mod-15
GNL1	1.0699	0.4103	0.5687	NM_008136	33575	Gna-rs1	yellow	BA-Mod-15
Zfp358	1.0003	0.4821	0.5894	NM_080461	39099	Zfp358	yellow	BA-Mod-15
DNM1L	0.4333	1.2446	1.0833	AK018195	140013	Dnm1l	yellow	BA-Mod-15
CACNB4	0.2573	1.7509	1.2997	AK014145	40240	3110038O15Rik	yellow	BA-Mod-15
ANKMY2	1.0254	0.3498	0.5005	BC012275	130422	AI035571	yellow	BA-Mod-15
B3GALT1	0.4345	0.7779	0.7092	AK018190	32526	6330417G03Rik	yellow	BA-Mod-15
PROSER2	1.2171	0.4793	0.6244	BC023193	133542	AU067770	yellow	BA-Mod-15
ZRANB1	0.5802	2.0554	1.776	AK020376	29208	9330160G10Rik	yellow	BA-Mod-15
MED12L	0.4174	1.3169	1.1711	AK018323	29257	6530405F15Rik	yellow	BA-Mod-15
ACBD4	1.01	0.4597	0.5668	AK008243	34506	2010015A21Rik	yellow	BA-Mod-15
RHBDL1	1.3763	0.4295	0.6048	BC021549	40907		yellow	BA-Mod-15
BOLA1	0.8197	2.2784	1.9835	AK007718	104531	1810037G04Rik	yellow	BA-Mod-15
CECR5	1.177	0.5	0.6417	BC014705	156814		yellow	BA-Mod-15
PCM1	0.3782	1.0725	0.8755	NM_023662	28192	Pcm1	yellow	BA-Mod-15
UGP2	0.712	2.0166	1.646	AF424698	28877		yellow	BA-Mod-15
PIAS2	0.4836	1.8264	1.4237	AK018146	30882	6330408K17Rik	yellow	BA-Mod-15
ADD1	0.8684	0.4603	0.5198	NM_013457	29052	Add1	yellow	BA-Mod-15
B3GALT2	0.3853	0.7339	0.6309	NM_020025	123510	B3galt2	yellow	BA-Mod-15
TXLNB	1.0016	0.3745	0.4743	AF422245	33173		yellow	BA-Mod-15
CABP1	0.955	0.3493	0.4649	NM_013879	38551	Cabp1	yellow	BA-Mod-15
CLIP4	0.8999	2.0473	1.8391	AK017914	153266	5830409B12Rik	yellow	BA-Mod-15
PURB	0.3842	1.9359	1.5299	AK009365	31025	2310015K15Rik	yellow	BA-Mod-15
APPBP2	0.6294	2.1555	1.8275	BC019152	36365	1300003O07Rik	yellow	BA-Mod-15
KBTBD11	1.2995	2.3413	2.1281	AK013531	154106	2900016B01Rik	yellow	BA-Mod-15
TENM2	0.7071	2.6622	2.1625	AK011729	158830	2610040L17Rik	yellow	BA-Mod-15
KCNN2	0.9594	2.12	1.9133	NM_080465	38118	Kcnn2	yellow	BA-Mod-15
LINGO1	0.9425	0.3844	0.4797	AK027262	40802		yellow	BA-Mod-15
Gm13629	0.7543	2.3633	2.0564	AK020721	131978		yellow	BA-Mod-15
1700020I14Rik	0.3854	1.4276	1.1204	AK004510	101587	1190006L01Rik	yellow	BA-Mod-15
UCP2	1.1668	0.4752	0.6282	NM_011671	144413	Ucp2	yellow	BA-Mod-15
SYT5	0.9634	0.2617	0.3945	NM_016908	28562	Syt5	yellow	BA-Mod-15
FCF1	0.9622	2.17	1.8909	AK003561	28576	1110008B24Rik	yellow	BA-Mod-15
NME5	0.9858	2.0868	1.7647	NM_080637	40357	1700019D05Rik	yellow	BA-Mod-15
Fcrls	1.3932	2.5213	2.3228	NM_030707	45173	Msr2	yellow	BA-Mod-15
KDM5A	0.7933	2.8544	2.2558	BC010717	95879		yellow	BA-Mod-15
PHYHIPL	0.8612	0.4888	0.593	AK014946	181061	4921522K17Rik	yellow	BA-Mod-15
DYNC1H1	1.341	0.4587	0.6366	NM_030238	181430	Dnchc1	yellow	BA-Mod-15
FARS2	1.0118	0.4023	0.5156	BC002147	20175	2810431B21Rik	yellow	BA-Mod-15
GPM6B	1.1498	2.2447	2.0866	AK020224	177473		yellow	BA-Mod-15
SPRED1	0.4524	0.6167	0.5721	AK017680	200935	5730461F13Rik	yellow	BA-Mod-15
Cma2	1.3043	2.1212	1.9456	NM_007716	87865	Cma2	yellow	BA-Mod-15
RAB3B	0.9231	0.4494	0.5907	NM_023537	41580	Rab3b	yellow	BA-Mod-15
Tbx14	0.8671	0.4748	0.5565	NM_011534	88761	Tbx14	yellow	BA-Mod-15
SYNCRIP	0.4182	1.2703	1.1294	AK019500	196209	4632417O19Rik	yellow	BA-Mod-15
MAPK8IP3	0.9969	0.497	0.5663	NM_013931	43081	Mapk8ip3	yellow	BA-Mod-15
PCMTD1	0.4888	0.8964	0.7776	AK018402	196522	8430411F12Rik	yellow	BA-Mod-15
ATR	0.3406	2.358	1.8463	AF236887	72199	Atr	yellow	BA-Mod-15
KLHDC3	0.9162	0.4405	0.5277	NM_027910	181483	1300011D16Rik	yellow	BA-Mod-15
RAD23B	0.8917	0.4558	0.5455	NM_009011	196846	Rad23b	yellow	BA-Mod-15
ak5	0.9543	0.3672	0.5413	AB060081	207057		yellow	BA-Mod-15
ABCB9	1.0554	0.3814	0.4986	NM_019875	41213	Abcb9	yellow	BA-Mod-15
0610010F05Rik	0.3884	1.066	0.889	AK002465	48031	0610010F05Rik	yellow	BA-Mod-15
ANAPC5	1.1434	0.4375	0.5661	NM_021505	45312	Anapc5	yellow	BA-Mod-15
TMEM248	0.9583	0.4867	0.5877	AK002297	181302	0610007L01Rik	yellow	BA-Mod-15
2810417H13Rik	0.7265	2.0085	1.6739	NM_026515	45765	2810417H13Rik	yellow	BA-Mod-15
NTNG1	0.7383	2.092	1.7697	AK020842	160027	A930010C08Rik	yellow	BA-Mod-15
PPME1	1.1602	0.4903	0.6582	BC014867	177502		yellow	BA-Mod-15
LASP1	1.3012	0.3369	0.5092	BC010840	200673	Lasp1	yellow	BA-Mod-15
PPP6R2	1.3144	0.4757	0.7157	AK004079	67145	1110033O10Rik	yellow	BA-Mod-15
BC007159	0.4449	1.3287	1.1415	BC007159	212861		yellow	BA-Mod-15
IP6K1	0.8518	0.4019	0.5096	NM_013785	196223	Itpk6-pending	yellow	BA-Mod-15
TMEM38A	1.0015	0.4786	0.5986	BC014728	212927	AI413399	yellow	BA-Mod-15
VPS36	1.6784	2.4883	2.2954	BC010811	41453		yellow	BA-Mod-15
SLC17A7	1.2899	0.4053	0.535	AK013664	41613	2900052E22Rik	yellow	BA-Mod-15
