# Supplementary material for: Modular Screening Reveals Driver Induced Additive Mechanisms of Baicalin and Jasminoidin on Cerebral Ischemia Therapy
Source: Front Cardiovasc Med. 2022 Feb 21;9:813983. doi: 10.3389/fcvm.2022.813983 (PMC8899124; doi:10.3389/fcvm.2022.813983)
Supplement: Supplementary Table 5 — The expression level of DEGs in BJ (combination of baicalin and jasminoidin at a ratio of 1:1) group and its corresponding modules. [file Table_5.csv]

NameID	E24-6	E24-8	E24-9	GB.accession	UniGene.ID	gene-symbol	Module color	Module ID
CCL3	0.082	0.2691	0.9157	NM_011337	1282	Scya3	black	BJ-Mod-1
LDLR	0.4384	0.5149	0.8365	BC019207	3213	Ldlr	black	BJ-Mod-1
RBM3	2.8726	2.7863	2.4438	NM_016809	2591	Rbm3	black	BJ-Mod-1
mthfd2	0.4678	0.6235	1.2403	NM_008638	443	Mthfd2	black	BJ-Mod-1
BDNF	0.4278	0.4688	0.6764	NM_007540	1442	Bdnf	black	BJ-Mod-1
OSMR	0.3839	0.739	2.1651	NM_011019	10760	Osmr	black	BJ-Mod-1
KCNK1	0.4884	0.5443	0.788	NM_008430	10800	Kcnk1	black	BJ-Mod-1
CYR61	0.1644	0.2013	0.415	NM_010516	1231	Cyr61	black	BJ-Mod-1
PTGS2	0.1717	0.2632	0.559	NM_011198	3137	Ptgs2	black	BJ-Mod-1
IER5	0.3688	0.4294	0.6873	NM_010500	12246	Ier5	black	BJ-Mod-1
ICAM5	0.7823	0.7353	0.4676	NM_008319	4629	Icam5	black	BJ-Mod-1
DDOST	0.4984	0.6284	1.5238	NM_007838	7236	Ddost	black	BJ-Mod-1
SPATA5	0.4983	0.5846	0.8821	NM_021343	25633	Spaf-pending	black	BJ-Mod-1
ISCA2	1.0091	0.9005	0.4713	BC022589	25719	0710001C05Rik	black	BJ-Mod-1
TNFAIP8L1	0.358	0.4656	1.1295	NM_025566	2312	2600017J23Rik	black	BJ-Mod-1
SRGN	1.7498	1.9038	3.1374	NM_011157	22194	Prg	black	BJ-Mod-1
GPR143	0.8906	0.7877	0.4272	NM_010951	5157	Oa1	black	BJ-Mod-1
TIMP1	1.5203	2.2581	5.3421	NM_011593	8245	Timp	black	BJ-Mod-1
PLSCR1	0.395	0.5188	1.5935	NM_011636	14627	Plscr1	black	BJ-Mod-1
ELOVL6	2.0497	1.8909	1.4267	NM_130450	26171	C77826	black	BJ-Mod-1
POMC	0.091	0.1886	0.4726	NM_008895	21878	Pomc1	black	BJ-Mod-1
SDC4	1.213	1.8014	5.5994	NM_011521	3815	Sdc4	black	BJ-Mod-1
GAS1	1.4337	1.5771	2.0193	NM_008086	22701	Gas1	black	BJ-Mod-1
GNG4	0.3963	0.5193	1.3077	BC016506	39861	Gng4	black	BJ-Mod-1
SBDS	1.1982	1.1206	0.4784	BC003849	29784	4733401P19Rik	black	BJ-Mod-1
GRIN2C	1.9589	1.8089	0.4515	NM_010350	39090	Grin2c	black	BJ-Mod-1
2510009E07Rik	0.459	0.6149	1.0742	AK010940	29294	2510009E07Rik	black	BJ-Mod-1
PIM3	0.6165	0.5798	0.4291	BC017621	30018		black	BJ-Mod-1
GLIPR1L1	0.823	1.0658	2.3969	AK005860	47058	1700011E04Rik	black	BJ-Mod-1
4930584F24Rik	0.8439	1.0841	2.4687	AK016349	50087	4930584F24Rik	black	BJ-Mod-1
SKI	0.6579	0.6147	0.4066	AK019148	197663	2610001A11Rik	black	BJ-Mod-1
4930540E01Rik	1.0876	1.2497	2.4051	AK016008	55980	4930540E01Rik	black	BJ-Mod-1
TUBB6	0.5512	0.7284	2.0033	NM_026473	181860	2310057H16Rik	black	BJ-Mod-1
GRM3	0.0712	0.1015	0.2234	AK002958	45836	Gprc1c	black	BJ-Mod-1
PPP2R5D	1.1691	1.3732	2.021	BC010716	88062	Tex271	black	BJ-Mod-1
SNRPN	0.7547	0.7093	0.3571	NM_013670	43721	Snrpn	black	BJ-Mod-1
RUNX1T1	2.3313	1.0353	1.1211	NM_009822	4909	Cbfa2t1h	blue	BJ-Mod-2
S100A13	5.1025	1.9239	1.9472	NM_009113	6523	S100a13	blue	BJ-Mod-2
PLIN4	3.27	1.9944	2.0132	NM_020568	12966	S3-12-pending	blue	BJ-Mod-2
EMP3	1.3307	2.2595	2.2404	NM_010129	20829	Emp3	blue	BJ-Mod-2
UNC13D	2.6388	0.8643	1.22	AK011827	23648	2610108D09Rik	blue	BJ-Mod-2
PLEKHA1	2.0999	1.092	1.0329	BC020017	25248	AA960558	blue	BJ-Mod-2
MFGE8	0.4894	1.089	1.0284	NM_008594	1451	Mfge8	blue	BJ-Mod-2
LSM5	2.3489	1.2995	1.246	NM_025520	25642	2310034K10Rik	blue	BJ-Mod-2
Srp54a	2.0854	1.3039	1.395	NM_011899	12848	Srp54	blue	BJ-Mod-2
IL13RA2	2.1814	1.4134	1.4805	NM_008356	20855	Il13ra2	blue	BJ-Mod-2
PIP5K1B	0.9382	0.4142	0.4605	NM_008846	1945	Pip5k1a	blue	BJ-Mod-2
MOBP	2.144	1.5792	1.6687	AK013799	3915	Mobp	blue	BJ-Mod-2
PPARGC1A	2.4036	1.3108	1.3951	NM_008904	10707	Ppargc1	blue	BJ-Mod-2
GJC1	2.3921	1.2359	1.2589	NM_008122	3096	Gja7	blue	BJ-Mod-2
GPR182	2.4095	1.7838	1.8511	NM_007412	2857	Admr	blue	BJ-Mod-2
UBE3A	2.6475	1.2773	1.2705	NM_011668	9002	Ube3a	blue	BJ-Mod-2
PDCD4	2.1885	1.3927	1.5078	NM_011050	1605	Pdcd4	blue	BJ-Mod-2
ZIC1	2.0001	1.2801	1.2771	NM_009573	2719	Zic1	blue	BJ-Mod-2
PRKCB	0.6568	0.4928	0.5221	NM_008855	4182	Prkcb	blue	BJ-Mod-2
ITM2B	0.8282	0.5057	0.4991	NM_008410	4266	Itm2b	blue	BJ-Mod-2
Zfp125	3.6501	1.4562	1.4912	AJ005350	20857	Zfp125	blue	BJ-Mod-2
ARC	0.0599	0.1859	0.1882	NM_018790	25405	Arc	blue	BJ-Mod-2
DBT	2.9947	1.4843	1.6051	NM_010022	3636	Dbt	blue	BJ-Mod-2
HCRT	0.5959	0.285	0.2748	NM_010410	10096	Hcrt	blue	BJ-Mod-2
Nkx2-9	4.7429	0.9381	1.4918	NM_008701	10110	Nkx2-9	blue	BJ-Mod-2
CLK1	2.9185	1.1461	1.2691	NM_009905	1761	Clk	blue	BJ-Mod-2
CDK13	2.1078	1.027	1.2022	AK009373	21571	Cdc2l5	blue	BJ-Mod-2
CCDC39	2.6755	0.8523	1.0223	AK014839	26219	4921507O14Rik	blue	BJ-Mod-2
CIR1	3.3412	1.1073	1.2588	NM_025854	22919	1700023B02Rik	blue	BJ-Mod-2
SWT1	2.0147	1.1347	1.1488	AK004803	26639	1200016B10Rik	blue	BJ-Mod-2
2310067E19Rik	2.7906	1.3655	1.4603	AK010086	126173	2310067E19Rik	blue	BJ-Mod-2
CDH10	2.0384	1.3255	1.3828	AK021064	159897	C030011H18Rik	blue	BJ-Mod-2
meg3	2.4355	1.1431	1.1833	AK013532	139239	2900016C05Rik	blue	BJ-Mod-2
SPTBN1	2.3605	1.0946	1.2315	NM_009260	123110	Spnb2	blue	BJ-Mod-2
SLC25A51	2.2933	1.3534	1.3746	AK020275	154573	9130208E07Rik	blue	BJ-Mod-2
SYNC	2.5825	1.2488	1.2694	NM_023485	132243	Sync	blue	BJ-Mod-2
apln	0.5689	0.2356	0.2437	BC020015	29262	Apel-pending	blue	BJ-Mod-2
2900046L07Rik	2.658	1.4287	1.4506	AK013658	158927	2900046L07Rik	blue	BJ-Mod-2
5830474E16Rik	2.7506	1.1703	1.2761	AK018053	159674	5830474E16Rik	blue	BJ-Mod-2
SPG20	20.7165	2.0233	1.0531	BC022921	129025	AI840044	blue	BJ-Mod-2
9330199C07Rik	5.6549	2.3352	2.4546	AK020396	159872	9330199C07Rik	blue	BJ-Mod-2
KCNQ5	0.738	0.4487	0.4892	AF263836	39371	Kcnq5	blue	BJ-Mod-2
KMT2B	2.9102	1.2518	1.5628	AK011392	142612	2610014H22Rik	blue	BJ-Mod-2
ZFR2	2.1447	1.1301	1.0984	AK008235	158783	2010013I23Rik	blue	BJ-Mod-2
2900005I04Rik	57.4571	0.7602	1.5775	AK013482	158895	2900005I04Rik	blue	BJ-Mod-2
AVPI1	0.4925	0.5799	0.5694	AK009243	30060	2310008N12Rik	blue	BJ-Mod-2
HPGDS	2.0472	1.2613	1.36	NM_019455	143720	Ptgds2	blue	BJ-Mod-2
TIA1	3.1876	0.936	1.3809	AK009502	156851	2310050N03Rik	blue	BJ-Mod-2
GNAS	2.5363	1.357	1.4656	AK017423	166658	5530400H20Rik	blue	BJ-Mod-2
BC021831	2.1759	1.0197	0.969	BC021831	218360		blue	BJ-Mod-2
MAS1	0.7257	0.4766	0.4671	AK015036	57182	Mas1	blue	BJ-Mod-2
MIR99AHG	2.0724	1.2617	1.3273	AK021336	169686	D730043B02Rik	blue	BJ-Mod-2
SPATA9	2.0097	1.2598	1.3274	AK016416	195742	4930599C08Rik	blue	BJ-Mod-2
TEX29	2.1309	1.4826	1.5066	AK006092	45304	1700018L24Rik	blue	BJ-Mod-2
MALAT1	2.44	1.3983	1.5046	BC004722	169240	9430072K23Rik	blue	BJ-Mod-2
Orly	2.0298	0.8641	1.0257	AK015935	195731	4930529H12Rik	blue	BJ-Mod-2
SGK3	2.2625	1.3022	1.4752	BC018363	78106		blue	BJ-Mod-2
4930503B20Rik	0.6362	0.4988	0.4921	AK015685	87368	4930503B20Rik	blue	BJ-Mod-2
ERCC6L2	2.6937	1.7555	1.8913	AK006112	45349	1700019D06Rik	blue	BJ-Mod-2
LPP	31.2295	1.1316	2.7236	BC005613	164524		blue	BJ-Mod-2
Vmn1r63	2.178	1.1762	1.2829	NM_030742	160382	V3R1	blue	BJ-Mod-2
pprc1	0.5334	0.3952	0.8686	BC013720	2415		brown	BJ-Mod-3
MORF4L2	0.5549	0.3958	0.8931	NM_019768	27218	Mrgx-pending	brown	BJ-Mod-3
SPTBN2	0.8574	1.081	0.4382	AF026489	7363	Spnb3	brown	BJ-Mod-3
CORT	0.56	0.4602	0.7298	NM_007745	6204	Cort	brown	BJ-Mod-3
PDLIM1	0.6021	0.7854	0.3675	NM_016861	5567	Pdlim1	brown	BJ-Mod-3
Ctla2b	2.5428	1.3485	4.0654	AY034578	22715	Ctla2b	brown	BJ-Mod-3
JUNB	0.4978	0.5304	0.4361	NM_008416	1167	Junb	brown	BJ-Mod-3
Zfp706	0.7246	0.4606	1.1585	AB041652	3035	3110006P09Rik	brown	BJ-Mod-3
PKIA	0.8953	0.3645	2.0281	NM_008862	3193	Pkia	brown	BJ-Mod-3
RHOT2	0.5509	0.4343	0.7813	BC023163	19077		brown	BJ-Mod-3
ZFR	1.5916	0.8127	3.0205	NM_011767	21515	Zfr	brown	BJ-Mod-3
Txn1	1.7383	2.1098	1.1618	NM_011660	1275	Txn1	brown	BJ-Mod-3
AMPD3	0.9192	0.4731	2.084	D85596	3238	Ampd3	brown	BJ-Mod-3
LIN7B	0.922	1.2342	0.446	NM_011698	20472	Veli2-pending	brown	BJ-Mod-3
WIZ	1.9542	2.5203	0.6584	AB012265	20878	Wiz	brown	BJ-Mod-3
COPS7A	0.967	1.3157	0.4693	NM_012003	1444	Cops7a	brown	BJ-Mod-3
SATB1	0.8558	1.0153	0.452	NM_009122	4381	Satb1	brown	BJ-Mod-3
2810032G03Rik	0.7182	0.4512	1.1774	AK012851	10434	2810032G03Rik	brown	BJ-Mod-3
NCKAP1	0.746	0.4173	1.1378	X61453	25203	Nckap1	brown	BJ-Mod-3
CLINT1	0.813	0.484	1.3985	BC004080	24036	AI642036	brown	BJ-Mod-3
GREM2	0.6052	0.3936	0.8621	NM_011825	25760	Prdc-pending	brown	BJ-Mod-3
PHLDA1	0.6463	0.7369	0.475	NM_009344	3117	Tdag	brown	BJ-Mod-3
ATN1	0.7076	0.8967	0.3979	NM_007881	3172	Drpla	brown	BJ-Mod-3
GAD2	1.3048	0.7705	2.5869	NM_008078	4784	Gad2	brown	BJ-Mod-3
PROS1	1.745	1.1942	2.7144	L27439	24611	Pros1	brown	BJ-Mod-3
R3HCC1	1.8745	2.3351	1.0481	AK006177	27738	1700020M16Rik	brown	BJ-Mod-3
ASPH	2.0461	3.1739	0.425	NM_023066	3088	Asph	brown	BJ-Mod-3
CFH	2.1061	1.6527	3.2899	M12660	8655		brown	BJ-Mod-3
ATXN2	0.8362	0.9904	0.497	NM_009125	1989	Sca2	brown	BJ-Mod-3
KLHL13	0.7316	0.4428	1.1803	NM_026167	26546	1200009K10Rik	brown	BJ-Mod-3
SNX10	0.795	0.4813	1.1753	BC010334	29101	2410004M09Rik	brown	BJ-Mod-3
4930524O07Rik	0.8376	1.0135	0.488	AK019696	40107	4930524O07Rik	brown	BJ-Mod-3
DUSP4	0.281	0.2424	0.3566	AK012530	153803	2700078F24Rik	brown	BJ-Mod-3
USP45	1.4536	2.2082	0.5301	AK019756	154306	4930550B20Rik	brown	BJ-Mod-3
LYNX1	1.3103	1.8521	0.4662	NM_011838	35270	Lynx1	brown	BJ-Mod-3
FNDC3B	0.7458	0.3569	1.1922	AK005500	38832	1600019O04Rik	brown	BJ-Mod-3
DYRK3	0.5075	0.3708	0.7207	BC006704	39299		brown	BJ-Mod-3
ARG1	3.3843	2.1555	5.2227	NM_007482	154144	Arg1	brown	BJ-Mod-3
KIF24	2.3001	2.6797	1.3237	AK020445	159885	9430029L23Rik	brown	BJ-Mod-3
SLIT2	0.655	0.4386	0.9678	AF144628	34584	Slit2	brown	BJ-Mod-3
ANKRD33B	0.5897	0.4166	0.9778	AK017844	156201	5730557B15Rik	brown	BJ-Mod-3
JOSD1	0.5487	0.3705	0.9106	AK004913	29878	1300006C06Rik	brown	BJ-Mod-3
KAT6B	0.5785	0.439	0.7553	NM_017479	30998	Morf-pending	brown	BJ-Mod-3
PLA2G4E	0.7143	0.4329	1.0987	AK009507	158770	2310026J01Rik	brown	BJ-Mod-3
TTYH1	1.4902	2.0007	0.7554	AK018148	29729	Ttyh1	brown	BJ-Mod-3
DNER	0.7226	0.4307	1.1999	AB067650	39067		brown	BJ-Mod-3
CTH	0.717	0.48	1.1896	AK002480	28301	0610010I13Rik	brown	BJ-Mod-3
MPP2	0.5581	0.6903	0.3453	NM_016695	36242	Mpp2	brown	BJ-Mod-3
SERINC1	1.6048	0.964	2.454	NM_019760	29344	Tde1l	brown	BJ-Mod-3
RALGAPA1	0.7455	0.3902	1.5124	NM_019994	154667	Tulip1-pending	brown	BJ-Mod-3
LRRK2	0.5018	0.3474	0.8281	NM_025730	37558	4921513O20Rik	brown	BJ-Mod-3
CLEC7A	0.8154	0.4819	1.228	NM_020008	132943	Clecsf12	brown	BJ-Mod-3
KRT33A	1.8804	2.6791	0.8716	NM_027983	142798	2310015J09Rik	brown	BJ-Mod-3
KLB	1.3274	0.7399	2.5258	NM_031180	45274	Klb-pending	brown	BJ-Mod-3
NUDT22	1.9129	2.2206	1.4435	AK002252	41611	0610006K04Rik	brown	BJ-Mod-3
PIK3CA	0.9401	0.4829	1.4669	NM_008839	41943	Pik3ca	brown	BJ-Mod-3
NIPA2	0.638	0.4352	0.9666	NM_023647	181536	3830408P04Rik	brown	BJ-Mod-3
ERO1L	0.8152	0.4929	1.2464	NM_015774	206768	Ero1l	brown	BJ-Mod-3
3930401B19Rik	0.4486	0.2847	0.9004	AK019465	196616	3930401B19Rik	brown	BJ-Mod-3
CSPP1	2.459	3.1826	1.5599	AK009423	46038	2310020J12Rik	brown	BJ-Mod-3
GADD45G	0.1117	0.2884	0.4009	NM_011817	9653	Gadd45g	cyan	BJ-Mod-4
AIP	0.4234	0.7475	0.9209	NM_016666	10433	Aip	cyan	BJ-Mod-4
AKAP8	2.0775	1.1602	0.542	NM_019774	27351	Akap8	cyan	BJ-Mod-4
B2M	0.5975	0.5227	0.482	NM_009735	163	B2m	cyan	BJ-Mod-4
PPM1M	2.2265	1.6445	1.2982	AK013149	23018	2810423O19Rik	cyan	BJ-Mod-4
WTAP	0.2689	1.3085	2.0192	AJ276707	25154	Wtap-pending	cyan	BJ-Mod-4
HACD2	2.2522	1.3369	0.8852	NM_023587	27286	6330408J20Rik	cyan	BJ-Mod-4
LXN	0.3271	0.6066	0.7485	NM_016753	2632	Lxn	cyan	BJ-Mod-4
SLC13A3	0.4028	1.0271	1.4455	NM_054055	27473	Slc13a3	cyan	BJ-Mod-4
MPP6	1.7914	2.1255	2.2936	NM_008016	3421	Fin15	cyan	BJ-Mod-4
IGF1R	1.301	0.7206	0.4423	AK020732	12130	A330103N21Rik	cyan	BJ-Mod-4
IFIT3	0.2924	0.5629	0.747	NM_010501	951	Ifit3	cyan	BJ-Mod-4
LRPAP1	0.3325	0.6706	0.8951	D00622	4560	Lrpap1	cyan	BJ-Mod-4
HMGB4	3.612	1.9311	1.0404	AK005588	20314	1700001F22Rik	cyan	BJ-Mod-4
BCAS1	2.4086	1.7431	1.2792	AK008957	26862	2210416M21Rik	cyan	BJ-Mod-4
S1PR1	0.6682	0.4689	0.3263	AK004591	982	Edg1	cyan	BJ-Mod-4
RB1CC1	0.4847	0.7454	0.8626	AB050017	141567	Cc1	cyan	BJ-Mod-4
ESM1	0.4606	1.5977	2.1339	BC020038	38929	Esm1	cyan	BJ-Mod-4
cinp	1.1998	0.7584	0.4888	AK007812	200451	1810047K05Rik	cyan	BJ-Mod-4
TTL	0.8597	0.607	0.4776	BC005511	41497	AI848570	cyan	BJ-Mod-4
pip	2.1233	1.383	1.0509	BC018264	214755		cyan	BJ-Mod-4
CXCL2	0.1997	0.6798	5.9858	NM_009140	4979	Scyb2	green	BJ-Mod-5
EPHX1	0.8165	0.7998	0.4784	NM_010145	9075	Ephx1	green	BJ-Mod-5
CNN3	0.8543	0.9062	2.0005	AK005460	22171	Cnn3	green	BJ-Mod-5
TARDBP	0.8656	0.8059	2.1104	BC012873	24083	C85084	green	BJ-Mod-5
RAD50	5.6326	5.4316	1.1023	NM_009012	4888	Rad50	green	BJ-Mod-5
ANXA2	1.0491	1.1115	2.1455	NM_007585	584	Anxa2	green	BJ-Mod-5
NDUFC1	1.0718	1.037	0.4745	NM_025523	666	Ndufc1	green	BJ-Mod-5
CD14	0.2395	0.2656	1.3427	NM_009841	3460	Cd14	green	BJ-Mod-5
CXCL1	0.2185	0.214	1.5808	NM_008176	21013	Gro1	green	BJ-Mod-5
rcor2	0.6162	0.6039	0.4408	NM_054048	22980	Rcor	green	BJ-Mod-5
CRY1	0.4086	0.4677	1.0628	NM_007771	26237	Cry1	green	BJ-Mod-5
CFLAR	2.3452	2.3914	1.4537	BC023121	11778	AU021929	green	BJ-Mod-5
TM4SF1	0.4512	0.4667	2.1853	NM_008536	856	Tm4sf1	green	BJ-Mod-5
ARL4D	0.3478	0.3736	1.036	NM_025404	5376	1110036H21Rik	green	BJ-Mod-5
CGA	0.0038	0.0048	0.0931	NM_009889	1361	Cga	green	BJ-Mod-5
CTSH	0.3789	0.3936	0.5583	NM_007801	2277	Ctsh	green	BJ-Mod-5
IGF1R	1.0139	0.997	0.4013	AF056187	10226	Igf1r	green	BJ-Mod-5
RPL10A	1.0685	1.1054	2.2446	NM_011287	2424	Rpl10a	green	BJ-Mod-5
EIF4A1	0.9176	0.9277	2.282	AK010644	12858	Eif4a1	green	BJ-Mod-5
DYNC1I1	1.0706	1.068	0.4464	NM_010063	20893	Dncic1	green	BJ-Mod-5
CYP1B1	0.7661	0.7097	2.142	NM_009994	4443	Cyp1b1	green	BJ-Mod-5
Serpina3n	1.962	1.9085	6.411	NM_009252	22650	Spi2-2	green	BJ-Mod-5
VIM	0.8803	0.932	2.5074	NM_011701	7	Vim	green	BJ-Mod-5
EIF3E	2.2989	2.1952	1.0508	AK002576	880	Int6	green	BJ-Mod-5
CEBPD	0.3465	0.2952	1.0716	NM_007679	4639	Cebpd	green	BJ-Mod-5
HAP1	0.3585	0.4059	1.1604	NM_010404	10717	Hap1	green	BJ-Mod-5
PDYN	0.4727	0.4539	1.4338	AF026537	6239	Pdyn	green	BJ-Mod-5
Fcgr2b	0.7684	0.7279	3.137	NM_010187	10809	Fcgr2b	green	BJ-Mod-5
CLDN5	1.8401	1.7423	6.1626	NM_013805	22768	Cldn5	green	BJ-Mod-5
B230216N24Rik	0.4044	0.4087	0.7953	AK021003	126391	B230216N24Rik	green	BJ-Mod-5
KRT27	0.4779	0.4505	1.0167	NM_010666	141666	Krt1-c29	green	BJ-Mod-5
CRLF2	0.689	0.7022	0.4768	NM_016715	35771	Tslpr	green	BJ-Mod-5
FLNC	0.6346	0.6394	2.1534	NM_026839	39046	1110055E19Rik	green	BJ-Mod-5
1700040L02Rik	0.4463	0.4084	1.0091	AK006661	141830	1700040L02Rik	green	BJ-Mod-5
ARPC1B	1.5161	1.4692	2.1627	NM_023142	30010	Arpc1b	green	BJ-Mod-5
RASL11A	0.4911	0.49	0.9753	AK004371	40982	1110065D03Rik	green	BJ-Mod-5
2900073C17Rik	2.0889	2.0821	1.5982	AK013771	158924	2900073C17Rik	green	BJ-Mod-5
UBB	1.0828	1.1681	2.3274	NM_011664	235	Ubb	green	BJ-Mod-5
BDKRB1	1.013	1.2489	6.1198	NM_007539	57076	Bdkrb	green	BJ-Mod-5
Ms4a6d	1.1812	1.26	2.0907	NM_026835	170657	1110058E16Rik	green	BJ-Mod-5
PHOSPHO2	1.8059	1.7985	2.1834	AK010147	206690		green	BJ-Mod-5
BCOR	0.3597	0.3676	0.5706	AK018370	41160	8430401K06Rik	green	BJ-Mod-5
CALY	0.6979	0.6935	0.4111	AK002979	195881	0710001P07Rik	green	BJ-Mod-5
FAM220A	0.4488	1.8602	0.8148	AK014805	2275	2810453I06Rik	greenyellow	BJ-Mod-6
MPP3	0.489	0.5998	0.5262	NM_007863	20449	Mpp3	greenyellow	BJ-Mod-6
DKKL1	0.339	0.7331	0.4461	NM_015789	27287	Sgy1-pending	greenyellow	BJ-Mod-6
S100A4	4.0448	1.3684	3.3032	D00208	3925	S100a4	greenyellow	BJ-Mod-6
EGR2	0.3709	0.1593	0.3049	X06746	1353	Egr2	greenyellow	BJ-Mod-6
ZMYM4	0.8906	0.4923	0.7453	AK018207	27512	6330503C17Rik	greenyellow	BJ-Mod-6
NR2F6	0.4666	1.0927	0.6611	NM_010150	2376	Nr2f6	greenyellow	BJ-Mod-6
TIMP3	0.4578	0.5818	0.4994	NM_011595	4871	Timp3	greenyellow	BJ-Mod-6
CLK4	2.1373	1.1093	1.8846	NM_007714	9488	Clk4	greenyellow	BJ-Mod-6
Cyp4v3	0.4409	0.7338	0.5407	AK004724	1554	AU043077	greenyellow	BJ-Mod-6
TMEM68	0.7727	0.3964	0.6641	AK008493	24229	2010300G19Rik	greenyellow	BJ-Mod-6
hspa1b	0.1168	0.2076	0.1457	M12573	6388	Hsp70-1	greenyellow	BJ-Mod-6
LTBP3	0.499	1.0148	0.6492	NM_008520	21370	Ltbp3	greenyellow	BJ-Mod-6
PELI1	0.7547	0.4651	0.6673	NM_023324	28957	Peli1	greenyellow	BJ-Mod-6
8430418B16Rik	1.2516	2.5326	1.606	AK018425	158707	8430418B16Rik	greenyellow	BJ-Mod-6
MAP7D2	1.5402	0.4976	1.253	AK021126	28902	C030036K04Rik	greenyellow	BJ-Mod-6
kras	0.4636	1.3534	0.7382	BC004642	31530		greenyellow	BJ-Mod-6
PCDHB9	0.7506	0.473	0.6731	NM_053134	125898	Pcdhb9	greenyellow	BJ-Mod-6
RGS2	0.6223	0.4176	0.5716	NM_009061	28262	Rgs2	greenyellow	BJ-Mod-6
FAM32A	0.7411	2.7251	1.373	NM_026455	28327	2510049I19Rik	greenyellow	BJ-Mod-6
arvcf	1.004	0.4983	0.8258	NM_033474	29015	Arvcf	greenyellow	BJ-Mod-6
PPP6R2	1.0831	2.0852	1.4332	AK018403	154555	8430411H09Rik	greenyellow	BJ-Mod-6
LBH	0.4145	0.7129	0.5078	AK007400	154109	1810009F10Rik	greenyellow	BJ-Mod-6
ACOT7	0.4538	0.9642	0.6287	AB049821	197523	AW557066	greenyellow	BJ-Mod-6
GPR45	0.366	2.8106	1.119	NM_053107	213089	Gpr45	greenyellow	BJ-Mod-6
CHST13	2.0507	1.4669	1.9084	AK004401	49071	1110067M19Rik	greenyellow	BJ-Mod-6
4933437I04Rik	2.0479	1.3296	1.8216	AK017101	195612	4933437I04Rik	greenyellow	BJ-Mod-6
MBLAC2	2.072	0.4714	1.6688	AK013594	65038	2900024O10Rik	greenyellow	BJ-Mod-6
A930035E12Rik	2.3583	0.9528	1.9544	AK020929	80290	A930035E12Rik	greenyellow	BJ-Mod-6
RHOA	0.8993	2.1607	0.8968	NM_016802	757	Arha2	lightcyan	BJ-Mod-7
CIRBP	1.1006	3.4405	1.1285	NM_007705	17898	Cirbp	lightcyan	BJ-Mod-7
CCK	0.4783	0.6442	0.4777	NM_031161	2619	Cck	lightcyan	BJ-Mod-7
TOM1	0.9875	2.0903	0.9227	NM_011622	1967	Tom1	lightcyan	BJ-Mod-7
Tgtp1	0.1311	0.2693	0.1225	NM_011579	15793	Tgtp	lightcyan	BJ-Mod-7
ZC3H6	0.6554	0.2772	0.6765	AK019473	26377	4631426G04Rik	lightcyan	BJ-Mod-7
TOP1	0.9648	0.3887	0.9854	NM_009408	29663	Top1	lightcyan	BJ-Mod-7
GJC3	1.4692	2.4887	1.3933	NM_080450	102422	Gje1-pending	lightcyan	BJ-Mod-7
EFR3A	0.8036	0.48	0.8246	BC007482	29805	C920006C10Rik	lightcyan	BJ-Mod-7
LMO2	0.7049	0.3386	0.7068	AK013416	29266	Lmo2	lightcyan	BJ-Mod-7
OCEL1	0.3337	1.7165	0.3175	BC019407	29321	9430098E02Rik	lightcyan	BJ-Mod-7
SLC19A2	0.7767	0.4336	0.7929	NM_054087	35444	Slc19a2	lightcyan	BJ-Mod-7
EMC10	0.477	0.8394	0.4835	BC020179	29937	2310044H10Rik	lightcyan	BJ-Mod-7
RPS6KA5	0.9205	0.4114	0.9395	AK013999	39471	3110005L17Rik	lightcyan	BJ-Mod-7
PAQR8	0.6339	0.4703	0.6319	AK013938	107266	3110001D06Rik	lightcyan	BJ-Mod-7
abl1	2.0693	0.8031	1.1977	J02995	1318	Abl1	magenta	BJ-Mod-8
KRT2	2.2768	1.1886	1.5696	X74784	1382	Krt2-17	magenta	BJ-Mod-8
RBP1	0.9218	2.9066	2.4387	NM_011254	2450	Rbp1	magenta	BJ-Mod-8
TCF3	2.2271	1.2436	1.4761	BC006860	3406	Tcfe2a	magenta	BJ-Mod-8
MPHOSPH8	2.5957	1.1542	1.562	NM_023773	27160	4930548G07Rik	magenta	BJ-Mod-8
SLTM	2.6678	0.8866	1.3396	BC019992	22379		magenta	BJ-Mod-8
Cyp4f14	0.3269	0.8573	0.7039	NM_022434	10976	Cyp4f14	magenta	BJ-Mod-8
SORL1	0.3456	0.7183	0.5861	AF031816	5396	Sorl1	magenta	BJ-Mod-8
ITIH5	2.6355	0.7283	1.4446	AK014514	2935	4631408O11Rik	magenta	BJ-Mod-8
Igtp	0.2835	1.4006	1.0567	NM_018738	858	Igtp	magenta	BJ-Mod-8
6430709C05Rik	2.5527	0.8779	1.4826	AK018300	159722	6430709C05Rik	magenta	BJ-Mod-8
PTK2	0.6643	0.4423	0.5037	NM_007982	29674	Ptk2	magenta	BJ-Mod-8
AGFG2	2.312	1.0207	1.4325	BC003330	35097		magenta	BJ-Mod-8
Tmem181a	2.1145	0.6923	1.1825	AK020034	139787	5930418K15Rik	magenta	BJ-Mod-8
4933437F24Rik	0.2283	0.2547	0.2461	AK017098	158133	4933437F24Rik	magenta	BJ-Mod-8
6430597G12Rik	2.5307	0.7273	1.2869	AK018287	159713	6430597G12Rik	magenta	BJ-Mod-8
IGDCC4	0.5571	0.4062	0.4567	NM_020043	143741	Nope	magenta	BJ-Mod-8
2900084O13Rik	3.3336	0.9749	1.6676	AK013822	158938	2900084O13Rik	magenta	BJ-Mod-8
1110019B22Rik	2.3793	2.2571	2.2893	AK003805	158216	1110019B22Rik	magenta	BJ-Mod-8
CPOX	2.0699	0.6171	1.1153	NM_007757	35820	Cpo	magenta	BJ-Mod-8
mplkip	2.1308	1.0458	1.3205	AK021189	38254	C330007M08Rik	magenta	BJ-Mod-8
PQLC1	0.4402	0.6646	0.5974	AK018759	29247	2310009N05Rik	magenta	BJ-Mod-8
TNIK	2.2841	0.7154	1.2825	AK021275	132525	C630040K21Rik	magenta	BJ-Mod-8
Zfp950	2.2997	0.8533	1.3659	AK020020	36809	5830428H23Rik	magenta	BJ-Mod-8
4633402D09Rik	2.8146	1.21	1.5756	AK014620	158453	4633402D09Rik	magenta	BJ-Mod-8
X05546	2.4695	0.8155	1.357	X05546	218310		magenta	BJ-Mod-8
2900027M19Rik	3.4704	1.0947	1.6737	AK013604	195650	2900027M19Rik	magenta	BJ-Mod-8
SNAPC3	2.133	0.9988	1.2712	AK019863	89110	5031401C21Rik	magenta	BJ-Mod-8
meg3	4.9479	1.275	2.4394	AK018105	41602	3110050O07Rik	magenta	BJ-Mod-8
FAR1	3.019	0.864	1.4174	AK011187	196112	2600011M19Rik	magenta	BJ-Mod-8
5830426K05Rik	2.5947	0.5846	1.0252	AK017949	51078	5830426K05Rik	magenta	BJ-Mod-8
4930447C04Rik	4.2953	1.2222	2.4426	AK014811	195699	4921504I02Rik	magenta	BJ-Mod-8
RSRP1	3.6425	1.0665	1.8753	AK003799	195124	D4Wsu53e	magenta	BJ-Mod-8
RNF150	1.167	0.2586	0.5691	AK021144	66737	C030044C12Rik	magenta	BJ-Mod-8
YPEL5	0.9739	1.3839	2.2237	AK010201	22145	2310076K21Rik	midnightblue	BJ-Mod-9
ADGRL4	0.3615	0.4721	0.6823	AF385682	27242		midnightblue	BJ-Mod-9
SULT1A1	2.1905	2.0105	1.7477	BC005413	17339	Sult1a1	midnightblue	BJ-Mod-9
SCRG1	2.9896	2.4289	1.3617	NM_009136	12886	Scrg1	midnightblue	BJ-Mod-9
GTPBP2	1.1725	0.9119	0.4007	NM_019581	22147	Gtpbp2	midnightblue	BJ-Mod-9
SHD	2.0044	1.9481	1.8428	NM_009168	20908	Shd	midnightblue	BJ-Mod-9
TNFRSF1B	2.0536	1.8105	1.3716	M59378	2666	Tnfrsf1b	midnightblue	BJ-Mod-9
FOS	0.1238	0.2527	0.5471	NM_010234	5043	Fos	midnightblue	BJ-Mod-9
FIS1	1.152	1.5424	2.1195	NM_025562	25849	2010003O14Rik	midnightblue	BJ-Mod-9
CAP1	0.4478	0.6134	0.8593	NM_007598	8687	Cap1	midnightblue	BJ-Mod-9
GPR83	0.4591	0.6279	0.9061	NM_010287	4672	Gpr83	midnightblue	BJ-Mod-9
ARSB	0.7746	0.598	0.3249	AK003524	31525	1110007C02Rik	midnightblue	BJ-Mod-9
B4GAT1	0.7327	0.6349	0.4411	BC002191	29628		midnightblue	BJ-Mod-9
4833410I11Rik	3.4695	2.5713	0.71	AK014675	159258	4833410I11Rik	midnightblue	BJ-Mod-9
IFT80	0.9579	0.7373	0.3825	BC013814	35794	4921524P20Rik	midnightblue	BJ-Mod-9
meg3	2.6434	2.0876	1.2865	AK018142	41893	6330408G06Rik	midnightblue	BJ-Mod-9
1700037N05Rik	1.3063	1.7982	2.5381	AK006624	75053	1700037N05Rik	midnightblue	BJ-Mod-9
PIP4K2B	1.0135	1.4088	2.0817	AB054987	207042		midnightblue	BJ-Mod-9
p2ry12	0.4366	0.4573	0.5012	AK014807	59781	P2ry12	midnightblue	BJ-Mod-9
PCDHB3	0.6588	0.5447	0.3502	NM_053128	82308	Pcdhb3	midnightblue	BJ-Mod-9
M73818	2.2045	1.1117	1.736	M73818	409		pink	BJ-Mod-10
AI447318	2.297	0.5086	1.3041	BC011531	1279	AI447318	pink	BJ-Mod-10
WNT10A	0.3705	0.8002	0.5942	NM_009518	5130	Wnt10a	pink	BJ-Mod-10
DNAJB1	0.3486	0.3776	0.3621	NM_018808	2982	Dnajb1	pink	BJ-Mod-10
Rian	2.0785	0.9495	1.6224	AK017440	23086	5530401N18Rik	pink	BJ-Mod-10
CALR	0.3296	0.9512	0.5883	NM_007591	1971	Calr	pink	BJ-Mod-10
PRL	0.0122	0.0104	0.0112	NM_011164	1270	Prl	pink	BJ-Mod-10
GAS8	0.3689	1.4176	0.8244	NM_018855	9015	Gas11	pink	BJ-Mod-10
TARS2	0.4361	0.9293	0.6256	AK011540	9945	2610024N01Rik	pink	BJ-Mod-10
USP5	0.3609	0.8226	0.581	NM_013700	3571	Usp5	pink	BJ-Mod-10
MBIP	2.081	1.0238	1.625	BC002277	25656		pink	BJ-Mod-10
MBP	0.9323	0.4931	0.6737	X67319	2992	Mbp	pink	BJ-Mod-10
PENK	0.2947	0.4781	0.3772	M13227	2899	Penk1	pink	BJ-Mod-10
GAL	3.9623	0.6674	2.5371	NM_010253	4655	Gal	pink	BJ-Mod-10
CYTH3	0.8657	0.3876	0.6445	NM_011182	19065	Pscd3	pink	BJ-Mod-10
PPP2R1B	0.5471	0.3657	0.4577	AK010754	21428	2410091N08Rik	pink	BJ-Mod-10
SPARC	1.307	2.1754	1.6476	NM_009242	35439	Sparc	pink	BJ-Mod-10
meg3	2.8475	1.2285	1.9477	Y13832	154560	Meg3	pink	BJ-Mod-10
SLIT3	0.9036	0.4275	0.6978	AK019479	28509	Slit3	pink	BJ-Mod-10
SMAD7	0.561	0.3864	0.4599	NM_008543	34407	Madh7	pink	BJ-Mod-10
TIMM44	0.4202	0.2436	0.3512	U69898	142257	Timm44	pink	BJ-Mod-10
5830490A04Rik	2.1928	0.6654	1.4382	AK018065	159687	5830490A04Rik	pink	BJ-Mod-10
Qk	2.4706	1.2192	1.8695	AK003349	130694	1110003F05Rik	pink	BJ-Mod-10
IFITM3	2.2801	1.4531	1.8044	AK003407	141021	1110004C05Rik	pink	BJ-Mod-10
TENM2	3.2581	1.1344	2.1058	AK011729	158830	2610040L17Rik	pink	BJ-Mod-10
HNRNPR	0.9215	0.3652	0.628	AK012160	70971	2610528B01Rik	pink	BJ-Mod-10
FAM151B	1.2312	0.3877	0.7836	AK015100	85935	4930405M20Rik	pink	BJ-Mod-10
CD2AP	2.0969	1.1229	1.5483	NM_009847	218637	Cd2ap	pink	BJ-Mod-10
3110021A11Rik	2.1433	0.8109	1.6319	AK014066	45801	3110021A11Rik	pink	BJ-Mod-10
5830407P18Rik	2.1895	0.7458	1.3686	AK017401	167748	5430437C10Rik	pink	BJ-Mod-10
Amy1	4.0074	0.9723	2.2635	AK021078	181446	C030014B17Rik	pink	BJ-Mod-10
FBXO5	2.1266	0.6462	1.3255	AK011820	197520	Fbxo31	pink	BJ-Mod-10
4833422B07Rik	2.5604	0.9596	1.9018	AK014748	206828	4833422B07Rik	pink	BJ-Mod-10
DCAKD	0.4339	0.6591	0.5464	NM_026551	181633	6720485C15Rik	pink	BJ-Mod-10
2200002D01Rik	2.0219	1.6552	1.8728	AK008617	46332	2200002D01Rik	pink	BJ-Mod-10
Vmn2r30	2.4268	0.9326	1.8015	NM_009490	34447	V2r15	pink	BJ-Mod-10
DCAF7	0.4912	0.8895	0.9799	AK011714	9671	2610037L01Rik	purple	BJ-Mod-11
CPEB1	2.4981	0.8708	0.7358	NM_007755	22062	Cpeb	purple	BJ-Mod-11
KRT84	0.4479	0.9984	1.0651	AY028607	25292	Krt2-16	purple	BJ-Mod-11
GOLGA4	2.3181	1.2388	0.9881	NM_018748	10409	Golga4	purple	BJ-Mod-11
Rps3a1	2.0106	1.3968	1.1722	NM_016959	6957	Rps3a	purple	BJ-Mod-11
Zfp934	2.2907	1.1972	1.0828	AK020133	22102	6720457D02Rik	purple	BJ-Mod-11
HIST1H1C	0.4449	0.8841	0.9791	AK002321	22570	0610008C09Rik	purple	BJ-Mod-11
Gm10413	2.6314	0.9046	0.7745	AK005583	25851	1700001E04Rik	purple	BJ-Mod-11
FOSB	0.2424	0.3674	0.3864	NM_008036	26091	Fosb	purple	BJ-Mod-11
DNAJB5	0.3678	0.6563	0.7666	NM_019874	20437	Dnajb5	purple	BJ-Mod-11
EIF2S3Y	2.3014	1.4795	1.3394	NM_012011	20831	Eif2s3y	purple	BJ-Mod-11
RGS11	2.0234	1.3484	1.262	AF061934	13264	Rgs11	purple	BJ-Mod-11
TSR3	0.4813	0.6764	0.7278	AK003675	18568	1110014B11Rik	purple	BJ-Mod-11
CCL5	0.4412	1.106	1.2273	NM_013653	3370	Scya5	purple	BJ-Mod-11
KIF5B	2.3311	1.2852	1.1798	NM_008448	3380	Kif5b	purple	BJ-Mod-11
CSF1	2.2033	1.5277	1.3893	NM_007778	795	Csf1	purple	BJ-Mod-11
MTF2	2.1238	1.103	0.8703	NM_013827	10563	Mtf2	purple	BJ-Mod-11
pycard	3.1619	2.5229	2.3149	NM_023258	24163	Asc-pending	purple	BJ-Mod-11
GFAP	1.6059	3.7229	4.1816	M25937	1239	Gfap	purple	BJ-Mod-11
NDUFAF1	0.4562	0.777	0.8302	BC018422	5545	2410001M24Rik	purple	BJ-Mod-11
SMC3	2.2612	1.1072	0.9473	AF141294	14910	Cspg6	purple	BJ-Mod-11
gpr88	0.7458	0.3761	0.2616	NM_022427	40025	Gpr88	purple	BJ-Mod-11
4930524O08Rik	2.251	1.6288	1.5273	AK015891	159306	4930524O08Rik	purple	BJ-Mod-11
2900034C19Rik	2.0398	1.1737	1.0577	AK013612	158894	2900034C19Rik	purple	BJ-Mod-11
3300002P13Rik	2.136	1.0199	0.8388	AK014378	154207	3300002P13Rik	purple	BJ-Mod-11
Slco1a5	0.6041	0.5044	0.4844	BC004814	206599		purple	BJ-Mod-11
A430105D02Rik	2.4566	1.5533	1.4498	AK020766	168813	A430105D02Rik	purple	BJ-Mod-11
1700007E05Rik	2.9125	1.7267	1.3832	AK005701	206718	1700007E05Rik	purple	BJ-Mod-11
SOCS6	2.3454	1.2183	1.0782	NM_018821	85582	5830401B18Rik	purple	BJ-Mod-11
GPM6B	2.1879	1.2823	1.1397	AK020224	177473		purple	BJ-Mod-11
EGR4	0.1305	0.0956	0.0872	NM_020596	44137	Egr4	purple	BJ-Mod-11
5730409L17Rik	2.2015	1.4905	1.2601	AK017536	54003	5730409L17Rik	purple	BJ-Mod-11
FOXJ2	1.1332	0.5368	0.3685	NM_021899	87142	Foxj2	purple	BJ-Mod-11
PDZRN3	0.5822	1.1428	0.4435	NM_018884	9944	Semcap3-pending	red	BJ-Mod-12
dgcr6	0.5813	1.2665	0.4523	AK019346	27155	Dgcr6	red	BJ-Mod-12
FUBP1	1.1211	0.4855	1.2533	NM_057172	25703	D3Ertd330e	red	BJ-Mod-12
RAC3	1.3567	2.3074	1.0336	AB040819	27318		red	BJ-Mod-12
ERRFI1	0.5493	0.3937	0.5863	AK004851	21679	1300002F13Rik	red	BJ-Mod-12
BRMS1L	0.9363	0.4949	1.0362	AK003055	24761	0710008O11Rik	red	BJ-Mod-12
TUBB5	0.624	0.4606	0.6429	NM_011655	1703	Tubb5	red	BJ-Mod-12
Car11	0.7044	1.3452	0.4895	BC019393	27736	Car11	red	BJ-Mod-12
2810029C07Rik	1.2405	2.8164	1.053	AK012841	26072	2810029C07Rik	red	BJ-Mod-12
DDC	1.562	3.4818	1.2861	AF071068	12906	Ddc	red	BJ-Mod-12
RYR3	1.061	0.4389	1.1242	D38218	3441	Ryr3	red	BJ-Mod-12
TGFBI	2.0943	1.1885	2.2889	NM_009369	14455	Tgfbi	red	BJ-Mod-12
RRP9	1.0164	2.0517	0.8427	BC014703	439	D9Wsu10e	red	BJ-Mod-12
NUDT19	0.6082	0.4826	0.6451	NM_033080	27194	D7Rp2e	red	BJ-Mod-12
CTGF	0.7392	0.2606	0.8927	NM_010217	1810	Ctgf	red	BJ-Mod-12
VAMP8	1.4116	4.0734	0.8963	NM_016794	1838	Vamp8	red	BJ-Mod-12
TCEB3	2.0152	1.0449	2.2322	NM_013736	27663	Tceb3	red	BJ-Mod-12
RAB39B	1.3155	3.5012	0.581	AK018257	103532	6330580M05Rik	red	BJ-Mod-12
BTBD11	0.6215	0.446	0.6563	AK018115	36544	6330404E16Rik	red	BJ-Mod-12
HEPACAM	1.1867	2.3428	0.926	AK013637	39180	2900042E01Rik	red	BJ-Mod-12
AI837181	1.0116	2.027	0.8022	BC017542	40987	N28173	red	BJ-Mod-12
MESP2	1.3142	2.6545	1.1507	NM_008589	31472	Mesp2	red	BJ-Mod-12
9430064K01Rik	1.8935	0.8378	2.1588	AK020474	159890	9430064K01Rik	red	BJ-Mod-12
ZDHHC20	1.129	0.4854	1.2405	BC019536	29044	5033406L14Rik	red	BJ-Mod-12
IGSF8	0.949	2.1778	0.616	AF411055	29860	AU041109	red	BJ-Mod-12
RAPGEF2	0.6796	0.3593	0.7738	AK018008	31220	5830453M24Rik	red	BJ-Mod-12
DNM2	1.404	2.1842	1.145	NM_007871	39292	Dnm2	red	BJ-Mod-12
TSC22D4	1.733	3.8755	1.1589	NM_023910	132544	0610009M14Rik	red	BJ-Mod-12
AK4	0.7668	0.4086	0.8156	NM_009647	42040	Ak4	red	BJ-Mod-12
BTBD9	1.0752	2.2433	0.8002	AK006275	41220	1700023F20Rik	red	BJ-Mod-12
6330403L08Rik	0.81	0.4712	0.8977	AK018107	41131	6330403L08Rik	red	BJ-Mod-12
H2-Q5	0.548	0.3483	0.572	AK013097	212538	H2-Q8	red	BJ-Mod-12
CMTM5	0.5789	1.0082	0.427	AK013666	41614	2900052H21Rik	red	BJ-Mod-12
WDFY3	0.7026	0.4284	0.7784	AK012075	46019	2610509D04Rik	red	BJ-Mod-12
TTLL1	0.552	0.9229	0.4676	BC010510	74226	AV014541	red	BJ-Mod-12
LIMS1	1.0876	2.0359	0.7605	AK009390	195623	2310016J22Rik	red	BJ-Mod-12
PNPLA3	2.2342	1.099	2.4378	NM_054088	86557	Adpn-pending	red	BJ-Mod-12
MATN1	0.9409	2.045	1.0651	NM_010769	1379	Matn1	salmon	BJ-Mod-13
PPP1R14B	1.6865	2.1657	1.7537	NM_008889	140	Png	salmon	BJ-Mod-13
mast2	1.033	0.4828	0.9792	NM_008641	9287	Mtssk	salmon	BJ-Mod-13
MTHFS	1.1007	2.3989	1.3678	NM_026829	9382	Mthfs	salmon	BJ-Mod-13
FAM120A	0.8881	0.4729	0.8303	BC010304	25018		salmon	BJ-Mod-13
COL6A1	1.216	0.411	1.0679	NM_009933	2509	Col6a1	salmon	BJ-Mod-13
SEMA3F	1.0763	2.1771	1.1804	NM_011349	12903	Sema3f	salmon	BJ-Mod-13
FOXG1	0.6492	0.4373	0.613	NM_008241	4704	Foxg1	salmon	BJ-Mod-13
CXADR	0.5595	0.2399	0.5006	AK011900	28878	2610206D03Rik	salmon	BJ-Mod-13
GGA2	0.6016	0.4538	0.5829	AK004632	29619	1200007E24Rik	salmon	BJ-Mod-13
2700089I24Rik	1.1498	2.5616	1.2996	AK012591	158854	2700089I24Rik	salmon	BJ-Mod-13
POLD2	0.4969	2.3432	0.8392	NM_008894	35788	Pold2	salmon	BJ-Mod-13
2410116I05Rik	2.51	1.1987	2.2292	NM_028605	153278	2410116I05Rik	salmon	BJ-Mod-13
KCNK2	0.9439	0.3525	0.8174	NM_010607	31570	Kcnk2	salmon	BJ-Mod-13
AFF1	0.9607	0.4269	0.8905	BC018434	34501	AW319193	salmon	BJ-Mod-13
VIPR1	1.061	0.4801	1.0088	NM_011703	46809	Vipr1	salmon	BJ-Mod-13
SPRY1	0.5709	0.3429	0.5437	NM_011896	86483	Spry1	salmon	BJ-Mod-13
Ugt1a6a	2.6924	1.4322	2.5339	U16818	200916	Ugt1a6	salmon	BJ-Mod-13
5330421C15Rik	2.3237	0.7948	2.1347	AK019900	160075	5330421C15Rik	salmon	BJ-Mod-13
HSPB11	2.1482	1.2877	1.9758	BC021897	215256		salmon	BJ-Mod-13
ATE1	2.0602	1.0561	1.8526	NM_013799	216321	Ate1	salmon	BJ-Mod-13
2900009J20Rik	0.8443	0.4812	0.7812	AK013507	82240	2900009J20Rik	salmon	BJ-Mod-13
FNDC5	0.4596	0.5763	0.4848	AK005096	44075	1500001L03Rik	salmon	BJ-Mod-13
WBP2	0.3953	0.8794	1.255	NM_016852	1405	Wbp2	tan	BJ-Mod-14
NPTX2	0.2349	0.4451	0.626	NM_016789	10099	Nptx2	tan	BJ-Mod-14
STXBP3	2.1083	1.7819	1.4951	NM_011504	12155	Stxbp3	tan	BJ-Mod-14
DUSP6	0.2773	0.2728	0.2688	NM_026268	1791	Dusp6	tan	BJ-Mod-14
ASTN1	0.4676	0.7366	1.0831	NM_007495	4599	Astn1	tan	BJ-Mod-14
SLC2A4	3.0703	2.5463	1.9991	NM_009204	10661	Slc2a4	tan	BJ-Mod-14
CAPN5	2.1118	1.6261	1.2554	U85020	10682	Capn5	tan	BJ-Mod-14
lime1	2.0297	1.4968	0.8502	NM_023684	28418	2810038K19Rik	tan	BJ-Mod-14
PLIN2	0.9944	1.901	2.6863	NM_007408	381	Adfp	tan	BJ-Mod-14
TBCD	0.4951	0.5512	0.5969	AK020695	23686	A030005L14Rik	tan	BJ-Mod-14
ST8SIA5	0.3895	0.5045	0.6265	NM_013666	5173	Siat8e	tan	BJ-Mod-14
GSKIP	0.2454	0.681	1.069	AK017049	26506	4933433P14Rik	tan	BJ-Mod-14
LSM8	2.1423	1.5089	0.9456	BC019458	12539	AW214405	tan	BJ-Mod-14
PKD1	1.088	0.7764	0.4923	NM_013630	2973	Pkd1	tan	BJ-Mod-14
NPTN	0.7106	0.5766	0.4427	NM_009145	15125	Sdfr1	tan	BJ-Mod-14
CD34	2.2506	1.5984	0.7148	BC006607	29798	AU040960	tan	BJ-Mod-14
RALGPS2	0.8728	1.4527	2.0643	AK019543	154286	4921528G01Rik	tan	BJ-Mod-14
PNISR	2.0863	1.3746	0.5855	AK012036	100117	5730406M06Rik	tan	BJ-Mod-14
Rnase2a	1.4787	1.7722	2.0863	BC020070	153688		tan	BJ-Mod-14
ETV5	0.4026	0.6188	0.8387	NM_023794	155708	8430401F14Rik	tan	BJ-Mod-14
HSPA1A	0.1057	0.1575	0.2055	M12571	196559	Hsp70-3	tan	BJ-Mod-14
Ly6f	1.2739	0.8475	0.492	NM_008530	57179	Ly6f	tan	BJ-Mod-14
4931439C15Rik	1.1982	0.8747	0.4976	AK016507	73175	4931439C15Rik	tan	BJ-Mod-14
3632451O06Rik	0.804	0.6327	0.4696	NM_026142	86928	3632451O06Rik	tan	BJ-Mod-14
2900011G08Rik	0.7791	0.6378	0.4978	AK013526	82242	2900011G08Rik	tan	BJ-Mod-14
BCOR	0.4706	0.5433	0.6082	AK018034	196328	5830466J11Rik	tan	BJ-Mod-14
GZMM	1.3636	2.0649	0.8877	NM_008504	22302	Gzmm	turquoise	BJ-Mod-15
NISCH	0.5828	0.4675	0.7085	NM_022656	22330	Nisch	turquoise	BJ-Mod-15
COMMD10	0.6513	0.9101	0.5	AK009101	27226	2310003A05Rik	turquoise	BJ-Mod-15
RBM4	1.0204	2.4603	0.3598	NM_009032	542	Rbm4	turquoise	BJ-Mod-15
ALDH1A1	1.9748	2.5214	1.3915	NM_013467	4514	Aldh1a1	turquoise	BJ-Mod-15
TBR1	0.5504	0.7797	0.331	NM_009322	14158	Tbr1	turquoise	BJ-Mod-15
CPD	0.4595	0.8404	0.2153	NM_007754	20910	Cpd	turquoise	BJ-Mod-15
WNT5B	0.5609	0.4768	0.6231	NM_009525	22622	Wnt5b	turquoise	BJ-Mod-15
SAA3	8.4614	3.4953	11.9581	NM_011315	14277	Saa3	turquoise	BJ-Mod-15
PTGES3	1.8476	2.5379	1.1996	NM_019766	22421	Tebp-pending	turquoise	BJ-Mod-15
PLPP3	0.7709	0.4809	0.8886	AK003390	27363	1110003O22Rik	turquoise	BJ-Mod-15
SFRP1	0.327	0.5566	0.1604	NM_013834	3171	Sfrp1	turquoise	BJ-Mod-15
MEIS3	1.3121	2.0619	0.8682	NM_008627	4710	Mrg2	turquoise	BJ-Mod-15
PER2	0.4323	0.2298	0.6465	NM_011066	8471	Per2	turquoise	BJ-Mod-15
PTPRN	0.5829	0.8249	0.4669	NM_008985	2902	Ptprn	turquoise	BJ-Mod-15
PTPN5	0.5337	0.8061	0.3375	NM_013643	4654	Ptpn5	turquoise	BJ-Mod-15
Copg2os2	2.7184	4.0747	1.8074	U20264	22891	Copg2as2	turquoise	BJ-Mod-15
Ccl9	1.4752	0.4299	2.1864	NM_011338	2271	Scya9	turquoise	BJ-Mod-15
HEXA	0.4768	0.5478	0.4234	NM_010421	2284	Hexa	turquoise	BJ-Mod-15
PARP1	0.6885	0.4424	0.8041	NM_007415	9248	Adprt1	turquoise	BJ-Mod-15
LAT2	1.6753	1.1737	2.0071	NM_022964	23955	Wbscr5	turquoise	BJ-Mod-15
UBE2QL1	0.6208	0.4471	0.7131	AK014009	23960	3110006E14Rik	turquoise	BJ-Mod-15
LRP4	0.7979	0.4375	1.0053	AF247637	25242		turquoise	BJ-Mod-15
LDB1	0.9619	1.5955	0.4637	NM_010697	4524	Ldb1	turquoise	BJ-Mod-15
RB1	0.9685	0.4375	1.3886	NM_009029	304	Rb1	turquoise	BJ-Mod-15
GLG1	1.031	2.1015	0.6265	NM_009149	488	Selel	turquoise	BJ-Mod-15
SNX3	0.5531	0.8805	0.4074	NM_017472	7356	Snx3	turquoise	BJ-Mod-15
GRHL1	0.8487	0.4713	1.0417	BC013080	25552		turquoise	BJ-Mod-15
UBA2	0.8154	0.446	1.1636	NM_016682	27560	Uble1b	turquoise	BJ-Mod-15
JAK2	0.8614	0.3676	1.3649	NM_008413	809	Jak2	turquoise	BJ-Mod-15
tomm70a	0.7703	0.449	1.0013	AK011763	24463	2610044B22Rik	turquoise	BJ-Mod-15
DENND5A	0.7588	0.4914	0.9612	AJ245569	21904	Rab6ip1	turquoise	BJ-Mod-15
Ckmt1	1.7554	2.9234	0.5323	NM_009897	970	Ckmt1	turquoise	BJ-Mod-15
RASD1	0.5514	0.369	0.7173	NM_009026	3903	Rasd1	turquoise	BJ-Mod-15
SLC4A2	1.6057	3.0198	0.5347	NM_009207	4580	Slc4a2	turquoise	BJ-Mod-15
CNP	1.5561	3.2078	0.8681	NM_009923	15711	Cnp1	turquoise	BJ-Mod-15
GLCE	0.7332	0.4664	0.8377	AK003758	24411	1110017N23Rik	turquoise	BJ-Mod-15
MAL	1.4223	2.0264	0.9489	NM_010762	39040	Mal	turquoise	BJ-Mod-15
PPFIBP1	1.4982	0.8293	2.0822	AK014559	103382	Ppfibp1	turquoise	BJ-Mod-15
KCNC3	1.3691	2.3682	0.8961	NM_008422	39092	Kcnc3	turquoise	BJ-Mod-15
DTX2	0.5951	0.3843	0.7139	NM_023742	29343	Dtx2	turquoise	BJ-Mod-15
UBE2G2	0.6774	0.4982	0.8673	BC010321	29352	Ube2g2	turquoise	BJ-Mod-15
PCBP3	0.915	1.5878	0.4884	NM_021568	143816	Pcbp3	turquoise	BJ-Mod-15
NDRG1	1.6721	1.1307	2.2734	NM_008681	30837	Ndrl	turquoise	BJ-Mod-15
TMOD1	0.5423	0.4897	0.5916	NM_021883	139690	Tmod1	turquoise	BJ-Mod-15
FAM132A	0.7408	1.3586	0.4052	NM_026125	29140	1110035L05Rik	turquoise	BJ-Mod-15
CASC3	0.6535	1.1366	0.3996	AJ292072	40120	Bat3	turquoise	BJ-Mod-15
1500004A13Rik	0.5466	0.2095	0.7375	AK017268	126870	5430404N14Rik	turquoise	BJ-Mod-15
ADGRL1	1.4221	2.3127	0.8149	AK013763	29638	2900070I05Rik	turquoise	BJ-Mod-15
Ly6g6e	0.5705	0.2724	0.7322	AK009303	31040	G6e-pending	turquoise	BJ-Mod-15
CNNM1	0.789	1.3287	0.4705	NM_031396	39388	Cnnm1	turquoise	BJ-Mod-15
AK1	1.8402	2.6995	1.0113	NM_021515	29189	Ak1	turquoise	BJ-Mod-15
PLET1	2.3152	1.3117	2.9603	BC022950	29959	1600029D21Rik	turquoise	BJ-Mod-15
LINGO1	0.7757	1.3538	0.4223	AK027262	40802		turquoise	BJ-Mod-15
BSND	1.2	2.2059	0.6267	NM_080458	135448	Bsnd-pending	turquoise	BJ-Mod-15
Lilrb4a	1.9995	1.4281	2.5902	NM_013532	34408	Gp49b	turquoise	BJ-Mod-15
4930488B01Rik	0.5844	0.4707	0.6674	AK015642	40443	4930488B01Rik	turquoise	BJ-Mod-15
SOX11	0.6619	0.3556	0.9021	AK012306	40715	1110038H03Rik	turquoise	BJ-Mod-15
RAB37	1.5588	2.0784	1.0134	NM_021411	143789	Rab37-pending	turquoise	BJ-Mod-15
SIAE	0.6189	0.84	0.4986	NM_011734	196345	Ysg2	turquoise	BJ-Mod-15
GPR34	0.4544	0.5988	0.3194	NM_011823	89979	Gpr34	turquoise	BJ-Mod-15
PHYHIPL	0.6534	0.8706	0.4881	AK014946	181061	4921522K17Rik	turquoise	BJ-Mod-15
CSNK2A2	0.9659	0.4991	1.4732	AK019507	51136	1110035J23Rik	turquoise	BJ-Mod-15
PMEPA1	0.7181	0.4963	0.8057	BC022122	73682	AW455466	turquoise	BJ-Mod-15
FAM83D	1.597	2.1518	1.0529	AK009199	85162	2310007D09Rik	turquoise	BJ-Mod-15
ARFIP2	0.6246	0.3901	0.7999	AK009100	41637	2310002N04Rik	turquoise	BJ-Mod-15
ATR	1.6692	1.015	2.0966	AF236887	72199	Atr	turquoise	BJ-Mod-15
4933431J24Rik	1.7363	2.4774	1.2125	AK017006	85037	4933431J24Rik	turquoise	BJ-Mod-15
Lilr4b	2.0395	1.5803	2.3517	NM_008147	196617	Gp49a	turquoise	BJ-Mod-15
EGR1	0.2644	0.2743	0.2595	M22326	181959	Egr1	turquoise	BJ-Mod-15
COL8A1	1.2094	2.0206	0.874	NM_007739	86813	Col8a1	turquoise	BJ-Mod-15
NTNG1	0.8041	1.3944	0.4856	AK020842	160027	A930010C08Rik	turquoise	BJ-Mod-15
NTS	0.4118	0.249	0.5289	NM_024435	64201	5033428E16Rik	turquoise	BJ-Mod-15
TRH	0.466	0.2362	2.408	NM_009426	1363	Trh	yellow	BJ-Mod-16
RNF14	0.8718	0.643	2.0265	NM_020012	22086	Rnf14	yellow	BJ-Mod-16
FBLN5	1.273	1.1527	2.1347	NM_011812	25347	Fbln5	yellow	BJ-Mod-16
CEP290	2.185	0.9815	8.3137	BC004690	3447	4930571E09Rik	yellow	BJ-Mod-16
SSTR2	0.5096	0.5464	0.2444	NM_009217	4375	Smstr2	yellow	BJ-Mod-16
PCP4	0.853	0.9301	0.491	NM_008791	5023	Pcp4	yellow	BJ-Mod-16
1200015M12Rik	0.4973	0.2372	1.4642	AK004796	22482	1200015M12Rik	yellow	BJ-Mod-16
SPP1	5.3117	3.936	12.5217	NM_009263	321	Spp1	yellow	BJ-Mod-16
D230025D16Rik	0.4649	0.4223	0.8435	BC006874	27186	C76565	yellow	BJ-Mod-16
GTF2I	0.4915	0.3502	0.9568	NM_010365	22593	Gtf2i	yellow	BJ-Mod-16
GH	0.032	0.0258	0.0782	NM_008117	1240	Gh	yellow	BJ-Mod-16
XBP1	0.5011	0.3789	1.157	NM_013842	22718	Xbp1	yellow	BJ-Mod-16
PLP1	2.1317	2.4837	0.7239	M15442	1268	Plp	yellow	BJ-Mod-16
HSPB8	2.233	2.4445	1.5493	NM_030704	21549	Cryac	yellow	BJ-Mod-16
FEM1A	0.6486	0.4705	1.2241	BC009161	27723	Fem1a	yellow	BJ-Mod-16
LARGE1	0.6308	0.4621	1.1858	NM_010687	20872	Large	yellow	BJ-Mod-16
MTA2	0.6924	0.4822	1.3305	NM_011842	25339	Mta1l1	yellow	BJ-Mod-16
ANXA3	1.0533	0.8491	2.2498	NM_013470	7214	Anxa3	yellow	BJ-Mod-16
KPNA3	1.3336	1.2401	2.4004	NM_008466	25548	Kpna3	yellow	BJ-Mod-16
AKAP12	0.4921	0.4309	0.789	NM_031185	27481	Akap12	yellow	BJ-Mod-16
MBD2	0.5799	0.4734	1.0472	NM_010773	322	Mbd2	yellow	BJ-Mod-16
ETS2	0.4579	0.353	1.0032	BC005486	22365	Ets2	yellow	BJ-Mod-16
GPR19	0.5363	0.4607	0.8521	NM_008157	4787	Gpr19	yellow	BJ-Mod-16
nfkbiz	0.3206	0.1751	1.6192	NM_030612	3732	Mail-pending	yellow	BJ-Mod-16
FGF13	0.693	0.763	0.4099	BC018238	7995	Fgf13	yellow	BJ-Mod-16
PFKFB3	0.5338	0.4979	0.7785	AF294617	19669		yellow	BJ-Mod-16
AP2B1	0.6068	0.4567	1.287	AK004975	39053	Ap2b1	yellow	BJ-Mod-16
2410016O06Rik	0.5053	0.4448	0.6874	NM_023633	31244	2410016O06Rik	yellow	BJ-Mod-16
ADGRA1	1.0265	1.195	0.4745	AK019347	39863	2900059M17Rik	yellow	BJ-Mod-16
Hist2h2aa1	1.1633	0.9754	2.0017	AK016171	154564	Hist2	yellow	BJ-Mod-16
TSFM	1.234	0.361	12.149	AK020437	159898	9430024O13Rik	yellow	BJ-Mod-16
CLIP4	0.7017	0.7767	0.4284	AK017914	153266	5830409B12Rik	yellow	BJ-Mod-16
OPA1	0.6603	0.3659	1.6694	AB044138	31402	1200011N24Rik	yellow	BJ-Mod-16
RNF24	0.5257	0.4795	1.0639	AK013404	28410	2810473M14Rik	yellow	BJ-Mod-16
SLF1	1.3107	1.2286	2.055	BC009101	34198	AW545819	yellow	BJ-Mod-16
PAQR4	1.0652	1.2104	0.3675	NM_023824	34383	1500004C10Rik	yellow	BJ-Mod-16
TENM2	0.7446	0.7907	0.4562	NM_011856	40599	Odz2	yellow	BJ-Mod-16
IPO11	0.6293	0.4913	1.1128	AK010877	132208	2510001A17Rik	yellow	BJ-Mod-16
NAT8	0.6826	0.7684	0.383	NM_023455	154782	Cml4	yellow	BJ-Mod-16
4921525D07Rik	0.392	0.2128	2.5315	AK014965	158477	4921525D07Rik	yellow	BJ-Mod-16
Arf4l	0.2971	0.2165	0.8433	NM_031160	160371	Arf4l	yellow	BJ-Mod-16
TSPAN4	1.5308	1.2742	2.4626	NM_053082	195498	Tm4sf7	yellow	BJ-Mod-16
5730478J17Rik	4.5426	4.8049	3.233	AK017704	195570	5730478J17Rik	yellow	BJ-Mod-16
SRF	0.7731	0.8033	0.4722	NM_020493	45044	Srf	yellow	BJ-Mod-16
PLPPR5	0.5798	0.6213	0.4	AK014763	72187	4833424O15Rik	yellow	BJ-Mod-16
TFG	0.6254	0.4886	1.1747	NM_019678	41374	Tfg	yellow	BJ-Mod-16
SPATA18	0.8813	0.7152	2.1859	AK006916	87067	1700067I02Rik	yellow	BJ-Mod-16
ENTPD1	1.1537	0.9776	2.3318	AK011895	45585	2610206B08Rik	yellow	BJ-Mod-16
9530077C05Rik	0.5782	0.4733	1.4485	AK003384	46201	1110003N12Rik	yellow	BJ-Mod-16
ERBIN	1.0873	0.984	2.1733	NM_021563	45357	Erbb2ip	yellow	BJ-Mod-16
NT5DC3	0.8814	0.9221	0.4362	BC020154	200446	AW540062	yellow	BJ-Mod-16
Kcnmb4os2	0.5184	0.5371	0.3779	AK016591	195952	4933400F03Rik	yellow	BJ-Mod-16
spata2l	0.662	0.7706	0.3412	AK019166	41459	2610039E05Rik	yellow	BJ-Mod-16
